# Supplementary material for: Data of cost-optimal solutions and retrofit design methods for school renovation in a warm climate
Source: Data Brief. 2016 Nov 5;9:846–9. doi: 10.1016/j.dib.2016.11.004 (PMC5107677; doi:10.1016/j.dib.2016.11.004)
Supplement: Supplementary file 2 — Supplementary material [file mmc2.zip]

Archive with 3 entries (3 files):
- Tables S1_list and description of input data.xlsx
- Tables S2_list and description of intervantions.xlsx
- Tables S3_list of combination and output values.xlsx
