# Supplementary material for: Data of cost-optimal solutions and retrofit design methods for school renovation in a warm climate
Source: Data Brief. 2016 Nov 5;9:846–9. doi: 10.1016/j.dib.2016.11.004 (PMC5107677; doi:10.1016/j.dib.2016.11.004)
Supplement: Supplementary file 2 — Supplementary material [file mmc2.zip › Tables S1_list and description of input data.xlsx]

## Sheet: S1.A_data
S1.A DATA
Reference building input data
ID	Use	location	type of construction	unit number	number of floors	number people	external height	internal heightmin	internal heightav,max
							(m)	(m)	(m)
REF1	kindergarten school	Sanarica (LE)	Existing heavy builiding	1	1	125	5.3	2	4.2
REF2	nursery school	Squinzano (LE)	Existing heavy builiding	1	1	350	3.94	3	3
Perimeter/Area/Volume/Shape factor - BUILDING
ID	tot perimeter	gross heated floor area	net heated floor area	gross heated volume	net heated volume	cover	floor area	dissipating area	building shape factor
	p	BGFB	NGFB	VB	VN	Acov	Aflo	Adis	S/V
	(m)	(m2)	(m2)	(m3)	(m3)	(m2)	(m2)	(m2)	-
REF1	78.2	326.05	278.6	1728.07	1476.58	326.05	326.05	1066.56	0.617199
REF2	144	885	823.4	3486.9	3244.2	885	1088.6	2540.96	0.728716
Length/Area - WALL
ID	E-NE area	S-SE area	W-SW area	N-NW area	inclination	infrared emissivity	extent of absorption	winter solar shiding	summer solar shiding	sky solar shiding
	ANW	ASW	AEW	AWW
	(m2)	(m2)	(m2)	(m2)	deg.	-	-
REF1	25.4	12.5	26.5	12.5	90°	0.96	0.3	1	1	1
REF2	36	36	36	36	90°	0.96	0.3	1	1	1

## Sheet: S1.B_element
S1.B ELEMENT
Reference building 1 - Element data set
element	layer	(from internal to exernal side)	t	λ	ρ	c	U	Y12	Y22	Y11	fd	Ms	Δt	k1	k2	d
			(m)	(W/mK)	(kg/m3)	(J/KgK)	(W/m2K)	(W/m2K)	(W/m2K)	(W/m2K)	-	(Kg/m2)	(h)	(kJ/m2K)	(kJ/m2K)	(m)
wall 20	1	lime-cement plaster	0.02	0.8	1800	1130	3.1	1.65	9.33	5.1	0.539	376	5.55	77.2481	138.499	0.2
	2	limestone	0.16	1.5	1900	1000
	3	lime-cement plaster	0.02	0.8	1800	1130
wall 50	1	lime-cement plaster	0.02	0.8	1800	1130	1.9	0.212	9.04	5.13	0.112	946	13.33	72.9	126.4	0.5
	2	limestone	0.46	1.5	1900	1000
	3	lime-cement plaster	0.02	0.8	1800	1130
wall 60	1	lime-cement plaster	0.02	0.8	1800	1130	1.67	0.108	9.05	5.13	0.064	1136	15.92	71	124.6	0.6
	2	limestone	0.56	1.5	1900	1000
	3	lime-cement plaster	0.02	0.8	1800	1130
wall 70	1	lime-cement plaster	0.02	0.8	1800	1130	1.52	0.055	9.05	5.13	0.036	1326	18.52	70.3	124	0.7
	2	limestone	0.66	1.5	1900	1000
	3	lime-cement plaster	0.02	0.8	1800	1130
wall 80	1	lime-cement plaster	0.02	0.8	1800	1130	1.38	0.028	9.05	5.13	0.02	1516	21.11	70.2	124.1	0.8
	2	limestone	0.76	1.5	1900	1000
	3	lime-cement plaster	0.02	0.8	1800	1130
slab/roof	1	limestone	0.6	1.7	2300	1380	1.76	0.028	9.89	7.13	0.016	928	21.86	97.6	135.6	0.7
	2	concrete	0.05	1.162	2000	1000
	3	tuff	0.05	1.6	2100	1000
floor	1	tiles	0.01	1	2300	840	1.3	0.057	8.42	4.32	0.043	578	17.78	59.2	115.4	0.66
	2	lean concrete	0.15	1.162	2000	1000
	3	gravel	0.5	1.2	1800	840
Reference building 2 - Element data set
element	layer	(from internal to exernal side)	t	λ	ρ	c	U	Y12	Y22	Y11	fd	Ms	Δt	k1	k2	d
			(m)	(W/mK)	(kg/m3)	(J/KgK)	(W/m2K)	(W/m2K)	(W/m2K)	(W/m2K)	-	(Kg/m2)	(h)	(kJ/m2K)	(kJ/m2K)	(m)
external wall	1	lime plaster and cement	0.025	0.8	1130	1800	1.372	0.476	6.02	4.44	0.347	375	9.22	67.4	89.3	0.3
	2	perforated brick	0.25	0.5	900	1200
	3	plastic plaster	0.025	0.9	1110	1200
slab/roof	1	lime plaster and gypsum	0.025	0.7	900	1300	1.66	0.372	6.79	4.43	0.424	489	10.51	66.1	98.4	0.33
	2	floor with joists and concrete blocks and concrete topping	0.3	0.8	1110	1500
	3	bituminous waterproofing membrane with aluminum	0.005	0.23	1000	1247
internal slab	1	linoleum	0.015	0.7	900	1300	1.608	0.333	5.9	4.52	0.413	481	10.71	66.7	85.7	0.325
	2	floor with joists and concrete blocks and concrete topping	0.3	0.8	1110	1500
	3	lime plaster and gypsum	0.01	0.18	1400	1150
floor	1	linoleum	0.01	0.18	1400	1150	1.117	0.029	7.09	3.9	0.493	1203	19.22	53.5	97.1	0.61
	2	screed lightened with expanded clay	0.05	0.67	1100	1700
	3	standard concrete	0.2	2.1	1060	2380
	4	gravel	0.35	0.7	900	1800

## Sheet: S1.C_wall
S1.C WALL
Reference building 1 - external walls description
No	ID	type	orientation	d	hmax,wall	Lwall	Awall,tot
-				(m)	(m)	(m)	(m2)
1	REF1_EW1	external wall	nord-east	0.7	5.3	4.4	23.32
2	REF1_EW2	external wall	nord-east	0.8	5.3	5	26.5
3	REF1_EW3	external wall	nord-east	0.8	5.3	5	26.5
4	REF1_EW4	external wall	nord-east	0.8	5.3	5.2	27.56
5	REF1_EW5	external wall	nord-east	0.7	5.3	5.7	30.21
6	REF1_EW6	external wall	south-east	0.5	5.3	5.5	29.15
7	REF1_EW7	external wall	south-east	0.5	5.3	2.1	11.13
8	REF1_EW8	external wall	south-west	0.7	5.3	5.8	30.74
9	REF1_EW9	external wall	south-west	0.7	5.3	4.9	25.97
10	REF1_EW10	external wall	south-west	0.6	5.3	5.1	27.03
11	REF1_EW11	external wall	south-west	0.7	5.3	4.7	24.91
12	REF1_EW12	external wall	south-west	0.7	5.3	5.9	31.27
13	REF1_EW13	external wall	nord-ovest	0.5	5.3	7	37.1
14	REF1_IW1	external wall	vs NHR 1	0.3	5.3	4.8	25.44
15	REF1_IW2	internal wall	vs NHR 2	0.5	5.3	4.9	25.97
16	REF1_IW3	internal wall	-	0.4	2	4.8	9.6
17	REF1_IW4	internal wall	-	0.7	2	4.8	9.6
18	REF1_IW5	internal wall	-	0.7	2	4.8	9.6
19	REF1_IW6	internal wall	-	0.4	2	4.8	9.6
Reference building 2 - external walls description
No	ID	type	orientation	d	hmax,wall	Lwall	Awall,tot
-				(m)	(m)	(m)	(m2)
1	REF2_EW1	external wall	Sud-ovest	0.3	3	28.368	85.104
2	REF2_EW2	external wall	Sud-est	0.3	3	9.456	28.368
3	REF2_EW3	external wall	Sud-est	0.3	3	9.456	28.368
4	REF2_EW4	external wall	Nord-est	0.3	3	9.456	28.368
5	REF2_EW5	external wall	Nord-est	0.3	3	28.368	85.104
6	REF2_EW6	external wall	Nord-est	0.3	3	9.456	28.368
7	REF2_EW7	external wall	Nord-est	0.3	3	9.456	28.368
8	REF2_EW8	external wall	Sud-est	0.3	3	9.456	28.368
9	REF2_EW9	external wall	Sud-est	0.3	3	9.456	28.368
10	REF2_EW10	external wall	Sud-est	0.3	3	9.456	28.368
11	REF2_EW11	external wall	Nord-ovest	0.3	3	9.456	28.368
12	REF2_EW12	external wall	Nord-ovest	0.3	3	9.456	28.368
13	REF2_EW13	external wall	Nord-est	0.3	3	19.1747	57.524
14	REF2_EW14	external wall	Sud-est	0.3	3	19.1747	57.524
15	REF2_EW15	external wall	Nord-ovest	0.3	3	19.1747	57.524
16	REF2_EW16	external wall	Sud-ovest	0.3	3	6.13	18.39
17	REF2_EW17	external wall	Sud-ovest	0.3	3	6.13	18.39
18	REF2_EW18	external wall	Sud-ovest	0.3	3	6.92	20.76
19	REF2_EW19	external wall	Sud-est	0.3	3	2.364	7.092
20	REF2_EW20	external wall	Nord-ovest	0.3	3	2.364	7.092

## Sheet: S1.D_window
S1.D WINDOW
Reference building 1 - window description
No	ID	on wall	orientation	quantity sashes	quantity	widthw	eightw	window area	total window area	thermal trasmittance
					n.	L	H	Aw	Aw,tot	Uglass	Uframe	Ψspacer	Uwi
					-	m	m	m2	m2	W/m2K	W/m2K	W/mK	W/m2K
1	REF1_wind_1	REF1_EW1	north-east	2	1	1.1	2.2	2.42	2.42	5.7	7	-	6
2	REF1_wind_2	REF1_EW2	north-east	2	1	1.6	1.2	1.92	1.92	5.7	7	-	6
3	REF1_wind_3	REF1_EW3	north-east	4	1	2.3	2.6	5.98	5.98	5.7	7	-	5.9
4	REF1_wind_4	REF1_EW4	north-east	2	1	0.8	1.4	1.12	1.12	5.7	7	-	6.1
5	REF1_wind_5	REF1_EW5	north-east	2	1	1.1	1.4	1.54	1.54	5.7	7	-	6
6	REF1_wind_6	REF1_EW6	south-east	1	1	0.9	0.7	0.63	0.63	5.7	7	-	6.1
7	REF1_wind_7	REF1_EW8	south-west	3	1	2.3	1.6	3.68	3.68	5.7	7	-	5.9
8	REF1_wind_8	REF1_EW9	south-west	3	1	2.4	1.6	3.84	3.84	5.7	7	-	5.9
9	REF1_wind_9	REF1_EW10	south-west	4	1	2.5	3.3	8.25	8.25	5.7	7	-	5.9
10	REF1_wind_10	REF1_EW11	south-west	3	1	2.2	1.6	3.52	3.52	5.7	7	-	5.9
11	REF1_wind_11	REF1_EW12	south-west	3	1	2.6	1.6	4.16	4.16	5.7	7	-	5.9
12	REF1_wind_12	REF1_EW13	north-west	3	1	2.6	1.6	4.16	4.16	5.7	7	-	5.9
Reference building 2 - window description
No	ID	on wall	orientation	quantity sashes	quantity	widthw	eightw	window area	total window area	thermal trasmittance
					n.	L	H	Aw	Aw,tot	Uglass	Uframe	Ψspacer	Uwi
					-	m	m	m2	m2	W/m2K	W/m2K	W/mK	W/m2K
1	REF2_wind_1	REF2_EW5	north-east	1	2	0.6	2.25	1.35	2.7	3.17	5.9	0.11	4.6
2	REF2_wind_2	REF2_EW5	north-east	5	1	20.87	0.5	10.435	10.435	3.17	5.9	0.11	4.8
3	REF2_wind_3	REF2_EW5	north-east	1	1	0.5	3.12	1.56	1.56	3.17	5.9	0.11	4.8
4	REF2_wind_4	REF2_EW6	north-east	2	1	1.4	2.5	3.5	3.5	3.17	5.9	0.11	4.2
5	REF2_wind_5	REF2_EW6	north-east	1	1	1.15	2.5	2.875	2.875	3.17	5.9	0.11	4.1
6	REF2_wind_6	REF2_EW4	north-east	2	1	1.4	2.5	3.5	3.5	3.17	5.9	0.11	4.2
7	REF2_wind_7	REF2_EW8	south-east	5	1	20.87	0.5	10.435	10.435	3.17	5.9	0.11	4.8
8	REF2_wind_8	REF2_EW8	south-east	1	1	0.5	3.12	1.56	1.56	3.17	5.9	0.11	4.8
9	REF2_wind_9	REF2_EW7	north-east	2	1	1.4	2.5	3.5	3.5	3.17	5.9	0.11	4.2
10	REF2_wind_10	REF2_EW2	south-east	5	1	20.87	0.5	10.435	10.435	3.17	5.9	0.11	4.8
11	REF2_wind_11	REF2_EW2	south-east	1	1	0.5	3.12	1.56	1.56	3.17	5.9	0.11	4.8
12	REF2_wind_12	REF2_EW3	south-east	2	1	1.4	2.5	3.5	3.5	3.17	5.9	0.11	4.2
13	REF2_wind_13	REF2_EW11	north-west	5	1	20.87	0.5	10.435	10.435	3.17	5.9	0.11	4.8
14	REF2_wind_14	REF2_EW11	north-west	1	1	0.5	3.12	1.56	1.56	3.17	5.9	0.11	4.8
15	REF2_wind_15	REF2_EW13	north-east	4	1	4.7	2.5	11.75	11.75	5.75	5.9	-	5.8
16	REF2_wind_16	REF2_EW13	north-east	4	1	4.7	2.5	11.75	11.75	5.75	5.9	-	5.8
17	REF2_wind_17	REF2_EW13	north-east	4	1	4.7	2.5	11.75	11.75	5.75	5.9	-	5.8
18	REF2_wind_18	REF2_EW14	south-east	4	1	4.7	2.5	11.75	11.75	5.75	5.9	-	5.8
19	REF2_wind_19	REF2_EW14	south-east	4	1	4.7	2.5	11.75	11.75	5.75	5.9	-	5.8
20	REF2_wind_20	REF2_EW14	south-east	4	1	4.7	2.5	11.75	11.75	5.75	5.9	-	5.8
21	REF2_wind_21	REF2_EW15	north-west	4	1	4.7	2.5	11.75	11.75	5.75	5.9	-	5.8
22	REF2_wind_22	REF2_EW15	north-west	4	1	4.7	2.5	11.75	11.75	5.75	5.9	-	5.8
23	REF2_wind_23	REF2_EW15	north-west	4	1	4.7	2.5	11.75	11.75	5.75	5.9	-	5.8
24	REF2_wind_24	REF2_EW16	south-west	4	1	4.7	2.5	11.75	11.75	5.75	5.9	-	5.8
25	REF2_wind_25	REF2_EW17	south-west	4	1	4.7	2.5	11.75	11.75	5.75	5.9	-	5.8
26	REF2_wind_26	REF2_EW19	south-east	2	1	1.55	2.5	3.875	3.875	5.75	5.9	-	5.8
27	REF2_wind_27	REF2_EW20	north-west	2	1	1.55	2.5	3.875	3.875	5.75	5.9	-	5.8
