# Supplementary material for: Data of cost-optimal solutions and retrofit design methods for school renovation in a warm climate
Source: Data Brief. 2016 Nov 5;9:846–9. doi: 10.1016/j.dib.2016.11.004 (PMC5107677; doi:10.1016/j.dib.2016.11.004)
Supplement: Supplementary file 2 — Supplementary material [file mmc2.zip › Tables S2_list and description of intervantions.xlsx]

## Sheet: S2.A_envelope variants REF1
S2A. ENVELOPE VARIANTS REF1
Reference building 1 - variants of insulating for external walls
ID	material	type	s	λ	ρ	c
			mm	(W/mK)	(kg/m3)	(J/KgK)
REF1_INS01	Wood fiber hardboard	natural insulating	60	0.039	160	2100
REF1_INS02			80
REF1_INS03			100
REF1_INS04	Cork panels expanded	natural insulating	60	0.038	120	1900
REF1_INS05			80
REF1_INS06			100
REF1_INS07	Hemp fibers	natural insulating	60	0.03	38	2200
REF1_INS08			80
REF1_INS09			100
REF1_INS10	Insulating polyurethane foam	insulating	60	0.023	36	1255
REF1_INS11			80
REF1_INS12			100
REF1_PL01	Natural hydraulic lime	plaster	40	0.086	410	1000
Reference building 1 - cover slab - floor (unique variant fo element)
element	layer	material	s	λ	ρ	c
			cm	(W/mK)	(kg/m3)	(J/KgK)
COVER SLAB (from external to internal side)	1	stone masonry	4	1.6	2100	1000
	2	tuff	5	1.7	2300	1000
	3	lightweight concrete	5	1.33	2000	1110
	4	poliurethane	8	0.03	40	1260
	5	stone masonry	60	1.6	2100	1000
	6	plaster	2	1	2000	1100
FLOOR (from internal to external side)	1	linoleum	2	0.17	700	1610
	2	lightweight screed	5	0.61	1500	1100
	3	poliurethane	8	0.03	40	1260
	4	concrete	5	2.1	2380	1060
	5	crawl space	30	0.62	0.4	1000
	6	concrete	3	2.1	2380	1060
Reference building 1 - variants of windows
ID	type	description			size	thermal properties
REF1_WI01	glass	stratified double insulated glass with coating (3-3/12/3-3)			g = 0.30	Ug = 1,123 W/m2K
	frame	metal with thermal breaks			Lf = 10 cm	Uf = 2,3 W/m2K
	spacer	metal			s = 12 mm	Ψ = 0,11 W/mK
REF1_WI02	glass	stratified double insulated glass with coating (3-3/12/3-3)			g = 0.30	Ug = 1,123 W/m2K
	frame	wood			Lf = 10 cm	Uf = 1,3 W/m2K
	spacer	metal			s = 12 mm	Ψ = 0,11 W/mK

## Sheet: S2.B_envelope variants REF2
S2B. ENVELOPE VARIANTS REF2
Reference building 2 - variants of insulating for external walls
ID	material	type	s	λ	ρ	c
			mm	(W/mK)	(kg/m3)	(J/KgK)
REF2_INS01	Polyurethane foam	no natural	60	0.023	1255	36
REF2_INS02	Hemp fibers panles	natural insulating	60	0.03	2200	38
REF2_PL01	Natural hydraulic lime	plaster	40	0.086	410	1000
Reference building 2 - cover slab - floor (unique variant fo element)
element	layer	material	s	λ	ρ	c
			cm	(W/mK)	(kg/m3)	(J/KgK)
COVER SLAB (from external to internal side)	1	bituminous membrane	0.5	0.23	1247	1000
	2	lightweight concrete	6	1.33	2000	1110
	3	poliurethane XPS	8	0.032	45	1450
	4	vapour barrier	0.5	0.23	1247	1000
	5	slab - screed	30	0.8	1500	1110
	6	plaster	2.5	0.7	1300	900
FLOOR (from internal to external side)	1	linoleum	2	0.17	700	1610
	2	lightweight screed	5	0.61	1500	1100
	3	poliurethane	8	0.03	40	1260
	4	concrete	5	2.1	2380	1060
	5	crawl space	30	0.62	0.4	1000
	6	concrete	3	2.1	2380	1060
Reference building 2 - variants of windows
ID	type	description			size	thermal properties
REF2_WI01	glass	stratified double insulated glass with coating (3-3/12/3-3)			g = 0.30	Ug = 1,123 W/m2K
	frame	metal with thermal breaks			Lf = 10 cm	Uf = 2,3 W/m2K
	spacer	metal			s = 12 mm	Ψ = 0,11 W/mK
REF2_WI02	glass	stratified double insulated glass with coating (3-3/12/3-3)			g = 0.30	Ug = 1,123 W/m2K
	frame	wood			Lf = 10 cm	Uf = 1,3 W/m2K
	spacer	metal			s = 12 mm	Ψ = 0,11 W/mK

## Sheet: S2.C_technical system variants
S2C. TECHNICAL SYSTEM VARIANTS
Variants fo generation system
ID	description	energy vector	heat source	unit number	Ph	Pc	Th,out	Tw,out	COP	SEER
					(kW)	(kW)	(°C)	(°C)
REF1_GEN01	centralized heat pump	electricity	air	1	13.8	11.7	45	45	3.19	4.81
REF1_GEN02	centralized heat pump	electricity	ground	1	14.2	16.5	45	45	4.51	3.52
REF1_GEN03	centralized heat pump	electricity	air	1	14.3	13	38	35	4.07	6.56
REF2_GEN01	heat pump	electricity	air	1	40.9	35.3	55	50	3.40	3.53
REF2_GEN02	heat pump	electricity	air	1	71.2	85.5	55	50	4.10	3.69
REF2_GEN03	heat pump	electricity	ground	1	26.2	39.9	55	50	4.45	6.15
REF2_GEN04	heat pump	electricity	ground	1	73	108	55	50	4.41	5.39
REF2_GEN05	heat pump	electricity	air	1	29.1	32.8	35	50	4.11	3.98
REF2_GEN06	heat pump	electricity	air	1	71.2	85.5	35	50	4.12	3.87
REF2_GEN07	heat pump	electricity	ground	1	26.2	39.9	35	50	4.45	6.15
REF2_GEN08	heat pump	electricity	ground	1	73	108	35	50	4.41	5.39
Variants for emission system
ID	description	unit number		ηe		ηd		ηr		ηs
		n. - m2		(%)		(%)		(%)		(%)
REF1_EM01	fancoils	10		98		95		99		100
REF1_EM02	UTA	1		96		95		99		100
REF1_EM03	fancoil + radiant panels	10	200	99		95		98		100
REF2_EM01	AHU	1		94		95		99		100
REF2_EM02	fancoils	27		96		95		99		100
REF2_EM03	radiant panels + fancoils	27	500	98		95		98		100
Variants for ventilation system
ID	description	unit number		qv,e	qv,tot	ηƟw,d	ηƟs,d	SFPd	VN	tB
				(m3/h)	(m3/h)	(%)	(%)	(Wh/m3)	(m3)	(h/d)
REF1_VENT01	CMV	1		1900	2000	0.57	50	0.34	1728	8
REF1_VENT02	static heat recovery	1		1900	4500	0.83	69.9	0.45	1728	6
REF2_VENT01	static heat recovery	1		5580	9800	0.55	0.53	0.67	3244	8
REF2_VENT02	CMV	2		2790	3000	0.5	0.5	0.54	3244	8
Domestic hot water
ID	description	unit number	ηe,w	ηd,w	ηs,w		V	ti	Tst	hst
		n.	(%)	(%)	(%)		(l)	(cm)	(°C)	(h)
REF1_DHW01	combined/solar collectors	1	95	96	95		500	7	50	24
REF2_DHW01	combined/solar collectors	1	95	96	96		1850	5	50	24
Variants fo renewable energy sources
ID	description	AN	No	Ppeak,panel		Ppeak		fs	fN	ηk
		(m2)	-	(W)		(kW)		degrees	degrees	(%)
REF1_SC01	solar collector panels	2	10	-		-		0	45	55
REF1_PV01	photovoltaic panels	1.5	12	250		3.00		0	45	17
REF1_PV02	photovoltaic panels	1.5	18	250		4.50		0	45	17
REF2_SC01	solar collector panels	2	17	-		-		0	45	55
REF2_PV01	photovoltaic panels	1.5	60	250		15.00		0	45	17
REF2_PV02	photovoltaic panels	1.5	68	250		17.00		0	45	17
