# Supplementary material for: Data of cost-optimal solutions and retrofit design methods for school renovation in a warm climate
Source: Data Brief. 2016 Nov 5;9:846–9. doi: 10.1016/j.dib.2016.11.004 (PMC5107677; doi:10.1016/j.dib.2016.11.004)
Supplement: Supplementary file 2 — Supplementary material [file mmc2.zip › Tables S3_list of combination and output values.xlsx]

## Sheet: S3.A_financial analysis REF1
S3.A List of combination and output values of financial analysis REF1							Reference building 1 values		179 [kgCO2/m2y]		613 [kWh/m2y]		CasaClima CLASS F
variant configurations									output values					reduction values
combo	insulating	window	generation	emission	ventilation	dhw	RES		CO2	PE	GCfinancial	CasaClima CLASS	GC	CO2	PEi
									(kgCO2/m2y)	(kWh/m2y)	(€)		(€/m2)	(%)	(%)
REF1_C01	REF1_INS01	REF1_WI01	REF1_GEN01	REF1_EM01	REF1_VENT01	REF1_DHW01	REF1_SC01	REF1_PV01	38	116.71	128631	B	394.514	0.787709	0.809609
REF1_C02	REF1_INS02	REF1_WI01	REF1_GEN01	REF1_EM01	REF1_VENT01	REF1_DHW01	REF1_SC01	REF1_PV01	38	115.779	129480	B	397.118	0.787709	0.811128
REF1_C03	REF1_INS03	REF1_WI01	REF1_GEN01	REF1_EM01	REF1_VENT01	REF1_DHW01	REF1_SC01	REF1_PV01	38	115.025	130426	B	400.017	0.787709	0.812358
REF1_C04	REF1_INS04	REF1_WI01	REF1_GEN01	REF1_EM01	REF1_VENT01	REF1_DHW01	REF1_SC01	REF1_PV01	38	116.626	142960	B	438.459	0.787709	0.809746
REF1_C05	REF1_INS05	REF1_WI01	REF1_GEN01	REF1_EM01	REF1_VENT01	REF1_DHW01	REF1_SC01	REF1_PV01	38	115.701	148604	B	455.77	0.787709	0.811254
REF1_C06	REF1_INS06	REF1_WI01	REF1_GEN01	REF1_EM01	REF1_VENT01	REF1_DHW01	REF1_SC01	REF1_PV01	38	114.953	154343	B	473.374	0.787709	0.812475
REF1_C07	REF1_INS07	REF1_WI01	REF1_GEN01	REF1_EM01	REF1_VENT01	REF1_DHW01	REF1_SC01	REF1_PV01	38	115.886	128575	B	394.342	0.787709	0.810953
REF1_C08	REF1_INS08	REF1_WI01	REF1_GEN01	REF1_EM01	REF1_VENT01	REF1_DHW01	REF1_SC01	REF1_PV01	38	114.931	128761	B	394.911	0.787709	0.81251
REF1_C09	REF1_INS09	REF1_WI01	REF1_GEN01	REF1_EM01	REF1_VENT01	REF1_DHW01	REF1_SC01	REF1_PV01	37	114.303	129383	B	396.82	0.793296	0.813536
REF1_C10	REF1_INS10	REF1_WI01	REF1_GEN01	REF1_EM01	REF1_VENT01	REF1_DHW01	REF1_SC01	REF1_PV01	38	115.003	134898	B	413.734	0.787709	0.812394
REF1_C11	REF1_INS11	REF1_WI01	REF1_GEN01	REF1_EM01	REF1_VENT01	REF1_DHW01	REF1_SC01	REF1_PV01	37	114.197	137815	B	422.68	0.793296	0.813708
REF1_C12	REF1_INS12	REF1_WI01	REF1_GEN01	REF1_EM01	REF1_VENT01	REF1_DHW01	REF1_SC01	REF1_PV01	37	113.65	140800	B	431.834	0.793296	0.8146
REF1_C13	REF1_INS01	REF1_WI02	REF1_GEN01	REF1_EM01	REF1_VENT01	REF1_DHW01	REF1_SC01	REF1_PV01	38	115.487	128044	B	392.714	0.787709	0.811604
REF1_C14	REF1_INS02	REF1_WI02	REF1_GEN01	REF1_EM01	REF1_VENT01	REF1_DHW01	REF1_SC01	REF1_PV01	37	114.504	128865	B	395.232	0.793296	0.813208
REF1_C15	REF1_INS03	REF1_WI02	REF1_GEN01	REF1_EM01	REF1_VENT01	REF1_DHW01	REF1_SC01	REF1_PV01	37	113.75	129811	B	398.132	0.793296	0.814436
REF1_C16	REF1_INS04	REF1_WI02	REF1_GEN01	REF1_EM01	REF1_VENT01	REF1_DHW01	REF1_SC01	REF1_PV01	38	115.403	142373	B	436.659	0.787709	0.811741
REF1_C17	REF1_INS05	REF1_WI02	REF1_GEN01	REF1_EM01	REF1_VENT01	REF1_DHW01	REF1_SC01	REF1_PV01	37	114.426	147989	B	453.884	0.793296	0.813334
REF1_C18	REF1_INS06	REF1_WI02	REF1_GEN01	REF1_EM01	REF1_VENT01	REF1_DHW01	REF1_SC01	REF1_PV01	37	113.679	153729	B	471.488	0.793296	0.814553
REF1_C19	REF1_INS07	REF1_WI02	REF1_GEN01	REF1_EM01	REF1_VENT01	REF1_DHW01	REF1_SC01	REF1_PV01	38	114.611	127960	B	392.455	0.787709	0.813033
REF1_C20	REF1_INS08	REF1_WI02	REF1_GEN01	REF1_EM01	REF1_VENT01	REF1_DHW01	REF1_SC01	REF1_PV01	37	113.657	128146	B	393.025	0.793296	0.814589
REF1_C21	REF1_INS09	REF1_WI02	REF1_GEN01	REF1_EM01	REF1_VENT01	REF1_DHW01	REF1_SC01	REF1_PV01	37	112.979	128742	B	394.852	0.793296	0.815695
REF1_C22	REF1_INS10	REF1_WI02	REF1_GEN01	REF1_EM01	REF1_VENT01	REF1_DHW01	REF1_SC01	REF1_PV01	37	113.731	134285	B	411.853	0.793296	0.814468
REF1_C23	REF1_INS11	REF1_WI02	REF1_GEN01	REF1_EM01	REF1_VENT01	REF1_DHW01	REF1_SC01	REF1_PV01	37	112.876	137175	B	420.717	0.793296	0.815863
REF1_C24	REF1_INS12	REF1_WI02	REF1_GEN01	REF1_EM01	REF1_VENT01	REF1_DHW01	REF1_SC01	REF1_PV01	37	112.33	140160	B	429.872	0.793296	0.816753
REF1_C25	REF1_INS01	REF1_WI01	REF1_GEN02	REF1_EM01	REF1_VENT01	REF1_DHW01	REF1_SC01	REF1_PV01	36	111.074	147647	B	452.836	0.798883	0.818802
REF1_C26	REF1_INS02	REF1_WI01	REF1_GEN02	REF1_EM01	REF1_VENT01	REF1_DHW01	REF1_SC01	REF1_PV01	36	110.303	148583	B	455.705	0.798883	0.82006
REF1_C27	REF1_INS03	REF1_WI01	REF1_GEN02	REF1_EM01	REF1_VENT01	REF1_DHW01	REF1_SC01	REF1_PV01	36	109.664	149590	B	458.795	0.798883	0.821103
REF1_C28	REF1_INS04	REF1_WI01	REF1_GEN02	REF1_EM01	REF1_VENT01	REF1_DHW01	REF1_SC01	REF1_PV01	36	111.004	161983	B	496.805	0.798883	0.818916
REF1_C29	REF1_INS05	REF1_WI01	REF1_GEN02	REF1_EM01	REF1_VENT01	REF1_DHW01	REF1_SC01	REF1_PV01	36	110.239	167714	B	514.381	0.798883	0.820165
REF1_C30	REF1_INS06	REF1_WI01	REF1_GEN02	REF1_EM01	REF1_VENT01	REF1_DHW01	REF1_SC01	REF1_PV01	36	109.604	173515	B	532.173	0.798883	0.8212
REF1_C31	REF1_INS07	REF1_WI01	REF1_GEN02	REF1_EM01	REF1_VENT01	REF1_DHW01	REF1_SC01	REF1_PV01	36	110.395	147669	B	452.904	0.798883	0.819911
REF1_C32	REF1_INS08	REF1_WI01	REF1_GEN02	REF1_EM01	REF1_VENT01	REF1_DHW01	REF1_SC01	REF1_PV01	36	109.588	147935	B	453.719	0.798883	0.821227
REF1_C33	REF1_INS09	REF1_WI01	REF1_GEN02	REF1_EM01	REF1_VENT01	REF1_DHW01	REF1_SC01	REF1_PV01	36	109.062	148614	B	455.8	0.798883	0.822085
REF1_C34	REF1_INS10	REF1_WI01	REF1_GEN02	REF1_EM01	REF1_VENT01	REF1_DHW01	REF1_SC01	REF1_PV01	36	109.647	154066	B	472.522	0.798883	0.82113
REF1_C35	REF1_INS11	REF1_WI01	REF1_GEN02	REF1_EM01	REF1_VENT01	REF1_DHW01	REF1_SC01	REF1_PV01	36	108.974	157055	B	481.689	0.798883	0.822228
REF1_C36	REF1_INS12	REF1_WI01	REF1_GEN02	REF1_EM01	REF1_VENT01	REF1_DHW01	REF1_SC01	REF1_PV01	36	108.517	160088	B	490.992	0.798883	0.822973
REF1_C37	REF1_INS01	REF1_WI02	REF1_GEN02	REF1_EM01	REF1_VENT01	REF1_DHW01	REF1_SC01	REF1_PV01	36	110.043	147622	B	452.758	0.798883	0.820485
REF1_C38	REF1_INS02	REF1_WI02	REF1_GEN02	REF1_EM01	REF1_VENT01	REF1_DHW01	REF1_SC01	REF1_PV01	36	109.219	148071	B	454.136	0.798883	0.821829
REF1_C39	REF1_INS03	REF1_WI02	REF1_GEN02	REF1_EM01	REF1_VENT01	REF1_DHW01	REF1_SC01	REF1_PV01	36	108.58	149079	B	457.227	0.798883	0.82287
REF1_C40	REF1_INS04	REF1_WI02	REF1_GEN02	REF1_EM01	REF1_VENT01	REF1_DHW01	REF1_SC01	REF1_PV01	36	109.973	161958	B	496.727	0.798883	0.820599
REF1_C41	REF1_INS05	REF1_WI02	REF1_GEN02	REF1_EM01	REF1_VENT01	REF1_DHW01	REF1_SC01	REF1_PV01	36	109.155	167660	B	514.215	0.798883	0.821934
REF1_C42	REF1_INS06	REF1_WI02	REF1_GEN02	REF1_EM01	REF1_VENT01	REF1_DHW01	REF1_SC01	REF1_PV01	36	108.521	173461	B	532.009	0.798883	0.822967
REF1_C43	REF1_INS07	REF1_WI02	REF1_GEN02	REF1_EM01	REF1_VENT01	REF1_DHW01	REF1_SC01	REF1_PV01	36	109.31	147615	B	452.738	0.798883	0.82168
REF1_C44	REF1_INS08	REF1_WI02	REF1_GEN02	REF1_EM01	REF1_VENT01	REF1_DHW01	REF1_SC01	REF1_PV01	36	108.504	147881	B	453.554	0.798883	0.822995
REF1_C45	REF1_INS09	REF1_WI02	REF1_GEN02	REF1_EM01	REF1_VENT01	REF1_DHW01	REF1_SC01	REF1_PV01	35	107.929	148533	B	455.553	0.804469	0.823933
REF1_C46	REF1_INS10	REF1_WI02	REF1_GEN02	REF1_EM01	REF1_VENT01	REF1_DHW01	REF1_SC01	REF1_PV01	36	108.568	154014	B	472.364	0.798883	0.822891
REF1_C47	REF1_INS11	REF1_WI02	REF1_GEN02	REF1_EM01	REF1_VENT01	REF1_DHW01	REF1_SC01	REF1_PV01	35	107.845	156976	B	481.448	0.804469	0.82407
REF1_C48	REF1_INS12	REF1_WI02	REF1_GEN02	REF1_EM01	REF1_VENT01	REF1_DHW01	REF1_SC01	REF1_PV01	35	107.389	160010	B	490.753	0.804469	0.824814
REF1_C49	REF1_INS01	REF1_WI01	REF1_GEN01	REF1_EM02	REF1_VENT02	REF1_DHW01	REF1_SC01	REF1_PV01	40	121.121	143185	B	439.152	0.776536	0.802414
REF1_C50	REF1_INS02	REF1_WI01	REF1_GEN01	REF1_EM02	REF1_VENT02	REF1_DHW01	REF1_SC01	REF1_PV01	39	120.167	144023	B	441.719	0.782123	0.803969
REF1_C51	REF1_INS03	REF1_WI01	REF1_GEN01	REF1_EM02	REF1_VENT02	REF1_DHW01	REF1_SC01	REF1_PV01	39	119.572	145054	B	444.883	0.782123	0.80494
REF1_C52	REF1_INS04	REF1_WI01	REF1_GEN01	REF1_EM02	REF1_VENT02	REF1_DHW01	REF1_SC01	REF1_PV01	40	121.043	157517	B	483.108	0.776536	0.802541
REF1_C53	REF1_INS05	REF1_WI01	REF1_GEN01	REF1_EM02	REF1_VENT02	REF1_DHW01	REF1_SC01	REF1_PV01	39	120.096	163149	B	500.382	0.782123	0.804085
REF1_C54	REF1_INS06	REF1_WI01	REF1_GEN01	REF1_EM02	REF1_VENT02	REF1_DHW01	REF1_SC01	REF1_PV01	39	119.511	168978	B	518.257	0.782123	0.805039
REF1_C55	REF1_INS07	REF1_WI01	REF1_GEN01	REF1_EM02	REF1_VENT02	REF1_DHW01	REF1_SC01	REF1_PV01	39	120.267	143113	B	438.931	0.782123	0.803805
REF1_C56	REF1_INS08	REF1_WI01	REF1_GEN01	REF1_EM02	REF1_VENT02	REF1_DHW01	REF1_SC01	REF1_PV01	39	119.49	143395	B	439.794	0.782123	0.805074
REF1_C57	REF1_INS09	REF1_WI01	REF1_GEN01	REF1_EM02	REF1_VENT02	REF1_DHW01	REF1_SC01	REF1_PV01	39	118.913	144046	B	441.79	0.782123	0.806015
REF1_C58	REF1_INS10	REF1_WI01	REF1_GEN01	REF1_EM02	REF1_VENT02	REF1_DHW01	REF1_SC01	REF1_PV01	39	119.558	149530	B	458.612	0.782123	0.804963
REF1_C59	REF1_INS11	REF1_WI01	REF1_GEN01	REF1_EM02	REF1_VENT02	REF1_DHW01	REF1_SC01	REF1_PV01	39	118.817	152483	B	467.667	0.782123	0.806171
REF1_C60	REF1_INS12	REF1_WI01	REF1_GEN01	REF1_EM02	REF1_VENT02	REF1_DHW01	REF1_SC01	REF1_PV01	39	118.218	155439	B	476.733	0.782123	0.807149
REF1_C61	REF1_INS01	REF1_WI02	REF1_GEN01	REF1_EM02	REF1_VENT02	REF1_DHW01	REF1_SC01	REF1_PV01	39	119.907	142603	B	437.366	0.782123	0.804394
REF1_C62	REF1_INS02	REF1_WI02	REF1_GEN01	REF1_EM02	REF1_VENT02	REF1_DHW01	REF1_SC01	REF1_PV01	39	119.006	143469	B	440.023	0.782123	0.805862
REF1_C63	REF1_INS03	REF1_WI02	REF1_GEN01	REF1_EM02	REF1_VENT02	REF1_DHW01	REF1_SC01	REF1_PV01	39	118.315	144448	B	443.025	0.782123	0.806991
REF1_C64	REF1_INS04	REF1_WI02	REF1_GEN01	REF1_EM02	REF1_VENT02	REF1_DHW01	REF1_SC01	REF1_PV01	39	119.826	156934	B	481.318	0.782123	0.804525
REF1_C65	REF1_INS05	REF1_WI02	REF1_GEN01	REF1_EM02	REF1_VENT02	REF1_DHW01	REF1_SC01	REF1_PV01	39	118.938	162598	B	498.689	0.782123	0.805974
REF1_C66	REF1_INS06	REF1_WI02	REF1_GEN01	REF1_EM02	REF1_VENT02	REF1_DHW01	REF1_SC01	REF1_PV01	39	118.251	168371	B	516.395	0.782123	0.807094
REF1_C67	REF1_INS07	REF1_WI02	REF1_GEN01	REF1_EM02	REF1_VENT02	REF1_DHW01	REF1_SC01	REF1_PV01	39	119.106	142560	B	437.233	0.782123	0.8057
REF1_C68	REF1_INS08	REF1_WI02	REF1_GEN01	REF1_EM02	REF1_VENT02	REF1_DHW01	REF1_SC01	REF1_PV01	39	118.232	142789	B	437.936	0.782123	0.807126
REF1_C69	REF1_INS09	REF1_WI02	REF1_GEN01	REF1_EM02	REF1_VENT02	REF1_DHW01	REF1_SC01	REF1_PV01	39	117.607	143414	B	439.852	0.782123	0.808145
REF1_C70	REF1_INS10	REF1_WI02	REF1_GEN01	REF1_EM02	REF1_VENT02	REF1_DHW01	REF1_SC01	REF1_PV01	39	118.297	148923	B	456.749	0.782123	0.807019
REF1_C71	REF1_INS11	REF1_WI02	REF1_GEN01	REF1_EM02	REF1_VENT02	REF1_DHW01	REF1_SC01	REF1_PV01	38	117.517	151854	B	465.738	0.787709	0.808292
REF1_C72	REF1_INS12	REF1_WI02	REF1_GEN01	REF1_EM02	REF1_VENT02	REF1_DHW01	REF1_SC01	REF1_PV01	38	116.915	154809	B	474.8	0.787709	0.809274
REF1_C73	REF1_INS01	REF1_WI01	REF1_GEN02	REF1_EM02	REF1_VENT02	REF1_DHW01	REF1_SC01	REF1_PV01	39	117.811	163406	B	501.168	0.782123	0.807813
REF1_C74	REF1_INS02	REF1_WI01	REF1_GEN02	REF1_EM02	REF1_VENT02	REF1_DHW01	REF1_SC01	REF1_PV01	38	117.021	164332	B	504.007	0.787709	0.809101
REF1_C75	REF1_INS03	REF1_WI01	REF1_GEN02	REF1_EM02	REF1_VENT02	REF1_DHW01	REF1_SC01	REF1_PV01	38	116.543	165426	B	507.365	0.787709	0.809882
REF1_C76	REF1_INS04	REF1_WI01	REF1_GEN02	REF1_EM02	REF1_VENT02	REF1_DHW01	REF1_SC01	REF1_PV01	39	117.747	177745	B	545.147	0.782123	0.807917
REF1_C77	REF1_INS05	REF1_WI01	REF1_GEN02	REF1_EM02	REF1_VENT02	REF1_DHW01	REF1_SC01	REF1_PV01	38	116.963	183466	B	562.692	0.787709	0.809196
REF1_C78	REF1_INS06	REF1_WI01	REF1_GEN02	REF1_EM02	REF1_VENT02	REF1_DHW01	REF1_SC01	REF1_PV01	38	116.495	189357	B	580.762	0.787709	0.809959
REF1_C79	REF1_INS07	REF1_WI01	REF1_GEN02	REF1_EM02	REF1_VENT02	REF1_DHW01	REF1_SC01	REF1_PV01	38	117.105	163414	B	501.192	0.787709	0.808964
REF1_C80	REF1_INS08	REF1_WI01	REF1_GEN02	REF1_EM02	REF1_VENT02	REF1_DHW01	REF1_SC01	REF1_PV01	38	116.478	163777	B	502.306	0.787709	0.809987
REF1_C81	REF1_INS09	REF1_WI01	REF1_GEN02	REF1_EM02	REF1_VENT02	REF1_DHW01	REF1_SC01	REF1_PV01	38	116.006	164485	B	504.477	0.787709	0.810756
REF1_C82	REF1_INS10	REF1_WI01	REF1_GEN02	REF1_EM02	REF1_VENT02	REF1_DHW01	REF1_SC01	REF1_PV01	38	116.535	169906	B	521.105	0.787709	0.809894
REF1_C83	REF1_INS11	REF1_WI01	REF1_GEN02	REF1_EM02	REF1_VENT02	REF1_DHW01	REF1_SC01	REF1_PV01	38	115.929	172932	B	530.384	0.787709	0.810883
REF1_C84	REF1_INS12	REF1_WI01	REF1_GEN02	REF1_EM02	REF1_VENT02	REF1_DHW01	REF1_SC01	REF1_PV01	38	115.422	175938	B	539.603	0.787709	0.81171
REF1_C85	REF1_INS01	REF1_WI02	REF1_GEN02	REF1_EM02	REF1_VENT02	REF1_DHW01	REF1_SC01	REF1_PV01	38	116.791	162929	B	499.706	0.787709	0.809476
REF1_C86	REF1_INS02	REF1_WI02	REF1_GEN02	REF1_EM02	REF1_VENT02	REF1_DHW01	REF1_SC01	REF1_PV01	38	116.055	163884	B	502.635	0.787709	0.810677
REF1_C87	REF1_INS03	REF1_WI02	REF1_GEN02	REF1_EM02	REF1_VENT02	REF1_DHW01	REF1_SC01	REF1_PV01	38	115.481	164927	B	505.832	0.787709	0.811614
REF1_C88	REF1_INS04	REF1_WI02	REF1_GEN02	REF1_EM02	REF1_VENT02	REF1_DHW01	REF1_SC01	REF1_PV01	38	116.725	177267	B	543.681	0.787709	0.809584
REF1_C89	REF1_INS05	REF1_WI02	REF1_GEN02	REF1_EM02	REF1_VENT02	REF1_DHW01	REF1_SC01	REF1_PV01	38	116	183020	B	561.324	0.787709	0.810766
REF1_C90	REF1_INS06	REF1_WI02	REF1_GEN02	REF1_EM02	REF1_VENT02	REF1_DHW01	REF1_SC01	REF1_PV01	38	115.43	188856	B	579.224	0.787709	0.811697
REF1_C91	REF1_INS07	REF1_WI02	REF1_GEN02	REF1_EM02	REF1_VENT02	REF1_DHW01	REF1_SC01	REF1_PV01	38	116.138	162966	B	499.818	0.787709	0.810541
REF1_C92	REF1_INS08	REF1_WI02	REF1_GEN02	REF1_EM02	REF1_VENT02	REF1_DHW01	REF1_SC01	REF1_PV01	38	115.416	163277	B	500.773	0.787709	0.81172
REF1_C93	REF1_INS09	REF1_WI02	REF1_GEN02	REF1_EM02	REF1_VENT02	REF1_DHW01	REF1_SC01	REF1_PV01	38	114.897	163959	B	502.865	0.787709	0.812567
REF1_C94	REF1_INS10	REF1_WI02	REF1_GEN02	REF1_EM02	REF1_VENT02	REF1_DHW01	REF1_SC01	REF1_PV01	38	115.469	169405	B	519.566	0.787709	0.811633
REF1_C95	REF1_INS11	REF1_WI02	REF1_GEN02	REF1_EM02	REF1_VENT02	REF1_DHW01	REF1_SC01	REF1_PV01	38	114.825	172409	B	528.782	0.787709	0.812683
REF1_C96	REF1_INS12	REF1_WI02	REF1_GEN02	REF1_EM02	REF1_VENT02	REF1_DHW01	REF1_SC01	REF1_PV01	37	114.315	175414	B	537.996	0.793296	0.813516
REF1_C97	REF1_INS01	REF1_WI01	REF1_GEN01	REF1_EM01	REF1_VENT01	REF1_DHW01	REF1_SC01	REF1_PV02	33	100.099	123500	B	378.777	0.815642	0.836707
REF1_C98	REF1_INS02	REF1_WI01	REF1_GEN01	REF1_EM01	REF1_VENT01	REF1_DHW01	REF1_SC01	REF1_PV02	32	99.1676	124349	B	381.381	0.821229	0.838226
REF1_C99	REF1_INS03	REF1_WI01	REF1_GEN01	REF1_EM01	REF1_VENT01	REF1_DHW01	REF1_SC01	REF1_PV02	32	98.4136	125295	B	384.28	0.821229	0.839456
REF1_C100	REF1_INS04	REF1_WI01	REF1_GEN01	REF1_EM01	REF1_VENT01	REF1_DHW01	REF1_SC01	REF1_PV02	33	100.015	137829	B	422.722	0.815642	0.836844
REF1_C101	REF1_INS05	REF1_WI01	REF1_GEN01	REF1_EM01	REF1_VENT01	REF1_DHW01	REF1_SC01	REF1_PV02	32	99.0903	143473	B	440.033	0.821229	0.838352
REF1_C102	REF1_INS06	REF1_WI01	REF1_GEN01	REF1_EM01	REF1_VENT01	REF1_DHW01	REF1_SC01	REF1_PV02	32	98.3419	149212	B	457.637	0.821229	0.839573
REF1_C103	REF1_INS07	REF1_WI01	REF1_GEN01	REF1_EM01	REF1_VENT01	REF1_DHW01	REF1_SC01	REF1_PV02	32	99.2749	123444	B	378.605	0.821229	0.838051
REF1_C104	REF1_INS08	REF1_WI01	REF1_GEN01	REF1_EM01	REF1_VENT01	REF1_DHW01	REF1_SC01	REF1_PV02	32	98.3204	123630	B	379.174	0.821229	0.839608
REF1_C105	REF1_INS09	REF1_WI01	REF1_GEN01	REF1_EM01	REF1_VENT01	REF1_DHW01	REF1_SC01	REF1_PV02	32	97.6915	124252	B	381.083	0.821229	0.840634
REF1_C106	REF1_INS10	REF1_WI01	REF1_GEN01	REF1_EM01	REF1_VENT01	REF1_DHW01	REF1_SC01	REF1_PV02	32	98.3917	129767	B	397.997	0.821229	0.839491
REF1_C107	REF1_INS11	REF1_WI01	REF1_GEN01	REF1_EM01	REF1_VENT01	REF1_DHW01	REF1_SC01	REF1_PV02	32	97.586	132684	B	406.943	0.821229	0.840806
REF1_C108	REF1_INS12	REF1_WI01	REF1_GEN01	REF1_EM01	REF1_VENT01	REF1_DHW01	REF1_SC01	REF1_PV02	32	97.0393	135668	B	416.097	0.821229	0.841698
REF1_C109	REF1_INS01	REF1_WI02	REF1_GEN01	REF1_EM01	REF1_VENT01	REF1_DHW01	REF1_SC01	REF1_PV02	32	98.876	122913	B	376.977	0.821229	0.838701
REF1_C110	REF1_INS02	REF1_WI02	REF1_GEN01	REF1_EM01	REF1_VENT01	REF1_DHW01	REF1_SC01	REF1_PV02	32	97.8928	123734	B	379.495	0.821229	0.840305
REF1_C111	REF1_INS03	REF1_WI02	REF1_GEN01	REF1_EM01	REF1_VENT01	REF1_DHW01	REF1_SC01	REF1_PV02	32	97.1395	124680	B	382.395	0.821229	0.841534
REF1_C112	REF1_INS04	REF1_WI02	REF1_GEN01	REF1_EM01	REF1_VENT01	REF1_DHW01	REF1_SC01	REF1_PV02	32	98.7919	137242	B	420.922	0.821229	0.838839
REF1_C113	REF1_INS05	REF1_WI02	REF1_GEN01	REF1_EM01	REF1_VENT01	REF1_DHW01	REF1_SC01	REF1_PV02	32	97.8154	142858	B	438.146	0.821229	0.840432
REF1_C114	REF1_INS06	REF1_WI02	REF1_GEN01	REF1_EM01	REF1_VENT01	REF1_DHW01	REF1_SC01	REF1_PV02	32	97.0678	148598	B	455.751	0.821229	0.841651
REF1_C115	REF1_INS07	REF1_WI02	REF1_GEN01	REF1_EM01	REF1_VENT01	REF1_DHW01	REF1_SC01	REF1_PV02	32	97.9997	122829	B	376.717	0.821229	0.840131
REF1_C116	REF1_INS08	REF1_WI02	REF1_GEN01	REF1_EM01	REF1_VENT01	REF1_DHW01	REF1_SC01	REF1_PV02	32	97.0461	123015	B	377.288	0.821229	0.841687
REF1_C117	REF1_INS09	REF1_WI02	REF1_GEN01	REF1_EM01	REF1_VENT01	REF1_DHW01	REF1_SC01	REF1_PV02	31	96.3678	123610	B	379.115	0.826816	0.842793
REF1_C118	REF1_INS10	REF1_WI02	REF1_GEN01	REF1_EM01	REF1_VENT01	REF1_DHW01	REF1_SC01	REF1_PV02	32	97.1202	129153	B	396.115	0.821229	0.841566
REF1_C119	REF1_INS11	REF1_WI02	REF1_GEN01	REF1_EM01	REF1_VENT01	REF1_DHW01	REF1_SC01	REF1_PV02	31	96.2653	132044	B	404.98	0.826816	0.84296
REF1_C120	REF1_INS12	REF1_WI02	REF1_GEN01	REF1_EM01	REF1_VENT01	REF1_DHW01	REF1_SC01	REF1_PV02	31	95.7192	135029	B	414.135	0.826816	0.843851
REF1_C121	REF1_INS01	REF1_WI01	REF1_GEN02	REF1_EM01	REF1_VENT01	REF1_DHW01	REF1_SC01	REF1_PV02	31	94.4632	142516	B	437.098	0.826816	0.8459
REF1_C122	REF1_INS02	REF1_WI01	REF1_GEN02	REF1_EM01	REF1_VENT01	REF1_DHW01	REF1_SC01	REF1_PV02	31	93.692	143452	B	439.968	0.826816	0.847158
REF1_C123	REF1_INS03	REF1_WI01	REF1_GEN02	REF1_EM01	REF1_VENT01	REF1_DHW01	REF1_SC01	REF1_PV02	30	93.0527	144459	B	443.058	0.832402	0.848201
REF1_C124	REF1_INS04	REF1_WI01	REF1_GEN02	REF1_EM01	REF1_VENT01	REF1_DHW01	REF1_SC01	REF1_PV02	31	94.3932	156852	B	481.067	0.826816	0.846014
REF1_C125	REF1_INS05	REF1_WI01	REF1_GEN02	REF1_EM01	REF1_VENT01	REF1_DHW01	REF1_SC01	REF1_PV02	31	93.6278	162582	B	498.642	0.826816	0.847263
REF1_C126	REF1_INS06	REF1_WI01	REF1_GEN02	REF1_EM01	REF1_VENT01	REF1_DHW01	REF1_SC01	REF1_PV02	30	92.9933	168384	B	516.435	0.832402	0.848298
REF1_C127	REF1_INS07	REF1_WI01	REF1_GEN02	REF1_EM01	REF1_VENT01	REF1_DHW01	REF1_SC01	REF1_PV02	31	93.7835	142538	B	437.165	0.826816	0.847009
REF1_C128	REF1_INS08	REF1_WI01	REF1_GEN02	REF1_EM01	REF1_VENT01	REF1_DHW01	REF1_SC01	REF1_PV02	30	92.9767	142803	B	437.98	0.832402	0.848325
REF1_C129	REF1_INS09	REF1_WI01	REF1_GEN02	REF1_EM01	REF1_VENT01	REF1_DHW01	REF1_SC01	REF1_PV02	30	92.4512	143482	B	440.061	0.832402	0.849182
REF1_C130	REF1_INS10	REF1_WI01	REF1_GEN02	REF1_EM01	REF1_VENT01	REF1_DHW01	REF1_SC01	REF1_PV02	30	93.0365	148934	B	456.784	0.832402	0.848228
REF1_C131	REF1_INS11	REF1_WI01	REF1_GEN02	REF1_EM01	REF1_VENT01	REF1_DHW01	REF1_SC01	REF1_PV02	30	92.363	151923	B	465.95	0.832402	0.849326
REF1_C132	REF1_INS12	REF1_WI01	REF1_GEN02	REF1_EM01	REF1_VENT01	REF1_DHW01	REF1_SC01	REF1_PV02	30	91.9063	154956	B	475.254	0.832402	0.850071
REF1_C133	REF1_INS01	REF1_WI02	REF1_GEN02	REF1_EM01	REF1_VENT01	REF1_DHW01	REF1_SC01	REF1_PV02	31	93.4318	142491	B	437.021	0.826816	0.847583
REF1_C134	REF1_INS02	REF1_WI02	REF1_GEN02	REF1_EM01	REF1_VENT01	REF1_DHW01	REF1_SC01	REF1_PV02	30	92.6079	142940	B	438.399	0.832402	0.848927
REF1_C135	REF1_INS03	REF1_WI02	REF1_GEN02	REF1_EM01	REF1_VENT01	REF1_DHW01	REF1_SC01	REF1_PV02	30	91.9694	143948	B	441.49	0.832402	0.849968
REF1_C136	REF1_INS04	REF1_WI02	REF1_GEN02	REF1_EM01	REF1_VENT01	REF1_DHW01	REF1_SC01	REF1_PV02	30	93.3618	156827	B	480.99	0.832402	0.847697
REF1_C137	REF1_INS05	REF1_WI02	REF1_GEN02	REF1_EM01	REF1_VENT01	REF1_DHW01	REF1_SC01	REF1_PV02	30	92.5437	162529	B	498.477	0.832402	0.849031
REF1_C138	REF1_INS06	REF1_WI02	REF1_GEN02	REF1_EM01	REF1_VENT01	REF1_DHW01	REF1_SC01	REF1_PV02	30	91.91	168330	B	516.272	0.832402	0.850065
REF1_C139	REF1_INS07	REF1_WI02	REF1_GEN02	REF1_EM01	REF1_VENT01	REF1_DHW01	REF1_SC01	REF1_PV02	30	92.6991	142484	B	437	0.832402	0.848778
REF1_C140	REF1_INS08	REF1_WI02	REF1_GEN02	REF1_EM01	REF1_VENT01	REF1_DHW01	REF1_SC01	REF1_PV02	30	91.8932	142750	B	437.816	0.832402	0.850093
REF1_C141	REF1_INS09	REF1_WI02	REF1_GEN02	REF1_EM01	REF1_VENT01	REF1_DHW01	REF1_SC01	REF1_PV02	30	91.3182	143402	B	439.815	0.832402	0.851031
REF1_C142	REF1_INS10	REF1_WI02	REF1_GEN02	REF1_EM01	REF1_VENT01	REF1_DHW01	REF1_SC01	REF1_PV02	30	91.9568	148883	B	456.627	0.832402	0.849989
REF1_C143	REF1_INS11	REF1_WI02	REF1_GEN02	REF1_EM01	REF1_VENT01	REF1_DHW01	REF1_SC01	REF1_PV02	30	91.234	151845	B	465.711	0.832402	0.851168
REF1_C144	REF1_INS12	REF1_WI02	REF1_GEN02	REF1_EM01	REF1_VENT01	REF1_DHW01	REF1_SC01	REF1_PV02	30	90.7779	154879	B	475.016	0.832402	0.851912
REF1_C145	REF1_INS01	REF1_WI01	REF1_GEN01	REF1_EM02	REF1_VENT02	REF1_DHW01	REF1_SC01	REF1_PV02	34	104.51	138054	B	423.415	0.810056	0.829511
REF1_C146	REF1_INS02	REF1_WI01	REF1_GEN01	REF1_EM02	REF1_VENT02	REF1_DHW01	REF1_SC01	REF1_PV02	34	103.556	138892	B	425.982	0.810056	0.831067
REF1_C147	REF1_INS03	REF1_WI01	REF1_GEN01	REF1_EM02	REF1_VENT02	REF1_DHW01	REF1_SC01	REF1_PV02	34	102.961	139923	B	429.146	0.810056	0.832037
REF1_C148	REF1_INS04	REF1_WI01	REF1_GEN01	REF1_EM02	REF1_VENT02	REF1_DHW01	REF1_SC01	REF1_PV02	34	104.432	152386	B	467.37	0.810056	0.829638
REF1_C149	REF1_INS05	REF1_WI01	REF1_GEN01	REF1_EM02	REF1_VENT02	REF1_DHW01	REF1_SC01	REF1_PV02	34	103.485	158018	B	484.645	0.810056	0.831182
REF1_C150	REF1_INS06	REF1_WI01	REF1_GEN01	REF1_EM02	REF1_VENT02	REF1_DHW01	REF1_SC01	REF1_PV02	34	102.9	163847	B	502.52	0.810056	0.832136
REF1_C151	REF1_INS07	REF1_WI01	REF1_GEN01	REF1_EM02	REF1_VENT02	REF1_DHW01	REF1_SC01	REF1_PV02	34	103.656	137982	B	423.194	0.810056	0.830903
REF1_C152	REF1_INS08	REF1_WI01	REF1_GEN01	REF1_EM02	REF1_VENT02	REF1_DHW01	REF1_SC01	REF1_PV02	34	102.879	138264	B	424.057	0.810056	0.832172
REF1_C153	REF1_INS09	REF1_WI01	REF1_GEN01	REF1_EM02	REF1_VENT02	REF1_DHW01	REF1_SC01	REF1_PV02	33	102.302	138914	B	426.052	0.815642	0.833113
REF1_C154	REF1_INS10	REF1_WI01	REF1_GEN01	REF1_EM02	REF1_VENT02	REF1_DHW01	REF1_SC01	REF1_PV02	34	102.947	144399	B	442.875	0.810056	0.832061
REF1_C155	REF1_INS11	REF1_WI01	REF1_GEN01	REF1_EM02	REF1_VENT02	REF1_DHW01	REF1_SC01	REF1_PV02	33	102.206	147352	B	451.93	0.815642	0.833268
REF1_C156	REF1_INS12	REF1_WI01	REF1_GEN01	REF1_EM02	REF1_VENT02	REF1_DHW01	REF1_SC01	REF1_PV02	33	101.607	150308	B	460.995	0.815642	0.834247
REF1_C157	REF1_INS01	REF1_WI02	REF1_GEN01	REF1_EM02	REF1_VENT02	REF1_DHW01	REF1_SC01	REF1_PV02	34	103.296	137472	B	421.629	0.810056	0.831492
REF1_C158	REF1_INS02	REF1_WI02	REF1_GEN01	REF1_EM02	REF1_VENT02	REF1_DHW01	REF1_SC01	REF1_PV02	33	102.395	138338	B	424.285	0.815642	0.83296
REF1_C159	REF1_INS03	REF1_WI02	REF1_GEN01	REF1_EM02	REF1_VENT02	REF1_DHW01	REF1_SC01	REF1_PV02	33	101.704	139317	B	427.288	0.815642	0.834089
REF1_C160	REF1_INS04	REF1_WI02	REF1_GEN01	REF1_EM02	REF1_VENT02	REF1_DHW01	REF1_SC01	REF1_PV02	34	103.215	151803	B	465.581	0.810056	0.831623
REF1_C161	REF1_INS05	REF1_WI02	REF1_GEN01	REF1_EM02	REF1_VENT02	REF1_DHW01	REF1_SC01	REF1_PV02	33	102.327	157466	B	482.952	0.815642	0.833072
REF1_C162	REF1_INS06	REF1_WI02	REF1_GEN01	REF1_EM02	REF1_VENT02	REF1_DHW01	REF1_SC01	REF1_PV02	33	101.64	163240	B	500.658	0.815642	0.834192
REF1_C163	REF1_INS07	REF1_WI02	REF1_GEN01	REF1_EM02	REF1_VENT02	REF1_DHW01	REF1_SC01	REF1_PV02	34	102.495	137429	B	421.496	0.810056	0.832798
REF1_C164	REF1_INS08	REF1_WI02	REF1_GEN01	REF1_EM02	REF1_VENT02	REF1_DHW01	REF1_SC01	REF1_PV02	33	101.621	137658	B	422.199	0.815642	0.834223
REF1_C165	REF1_INS09	REF1_WI02	REF1_GEN01	REF1_EM02	REF1_VENT02	REF1_DHW01	REF1_SC01	REF1_PV02	33	100.996	138283	B	424.115	0.815642	0.835243
REF1_C166	REF1_INS10	REF1_WI02	REF1_GEN01	REF1_EM02	REF1_VENT02	REF1_DHW01	REF1_SC01	REF1_PV02	33	101.686	143792	B	441.012	0.815642	0.834117
REF1_C167	REF1_INS11	REF1_WI02	REF1_GEN01	REF1_EM02	REF1_VENT02	REF1_DHW01	REF1_SC01	REF1_PV02	33	100.906	146723	B	450.001	0.815642	0.83539
REF1_C168	REF1_INS12	REF1_WI02	REF1_GEN01	REF1_EM02	REF1_VENT02	REF1_DHW01	REF1_SC01	REF1_PV02	33	100.304	149677	B	459.063	0.815642	0.836372
REF1_C169	REF1_INS01	REF1_WI01	REF1_GEN02	REF1_EM02	REF1_VENT02	REF1_DHW01	REF1_SC01	REF1_PV02	33	101.2	158275	B	485.431	0.815642	0.834911
REF1_C170	REF1_INS02	REF1_WI01	REF1_GEN02	REF1_EM02	REF1_VENT02	REF1_DHW01	REF1_SC01	REF1_PV02	33	100.41	159201	B	488.27	0.815642	0.836199
REF1_C171	REF1_INS03	REF1_WI01	REF1_GEN02	REF1_EM02	REF1_VENT02	REF1_DHW01	REF1_SC01	REF1_PV02	33	99.9316	160295	B	491.628	0.815642	0.836979
REF1_C172	REF1_INS04	REF1_WI01	REF1_GEN02	REF1_EM02	REF1_VENT02	REF1_DHW01	REF1_SC01	REF1_PV02	33	101.136	172614	B	529.41	0.815642	0.835015
REF1_C173	REF1_INS05	REF1_WI01	REF1_GEN02	REF1_EM02	REF1_VENT02	REF1_DHW01	REF1_SC01	REF1_PV02	33	100.352	178335	B	546.955	0.815642	0.836293
REF1_C174	REF1_INS06	REF1_WI01	REF1_GEN02	REF1_EM02	REF1_VENT02	REF1_DHW01	REF1_SC01	REF1_PV02	33	99.8843	184226	B	565.025	0.815642	0.837057
REF1_C175	REF1_INS07	REF1_WI01	REF1_GEN02	REF1_EM02	REF1_VENT02	REF1_DHW01	REF1_SC01	REF1_PV02	33	100.494	158283	B	485.455	0.815642	0.836062
REF1_C176	REF1_INS08	REF1_WI01	REF1_GEN02	REF1_EM02	REF1_VENT02	REF1_DHW01	REF1_SC01	REF1_PV02	33	99.8669	158646	B	486.569	0.815642	0.837085
REF1_C177	REF1_INS09	REF1_WI01	REF1_GEN02	REF1_EM02	REF1_VENT02	REF1_DHW01	REF1_SC01	REF1_PV02	32	99.3954	159354	B	488.739	0.821229	0.837854
REF1_C178	REF1_INS10	REF1_WI01	REF1_GEN02	REF1_EM02	REF1_VENT02	REF1_DHW01	REF1_SC01	REF1_PV02	33	99.9238	164775	B	505.368	0.815642	0.836992
REF1_C179	REF1_INS11	REF1_WI01	REF1_GEN02	REF1_EM02	REF1_VENT02	REF1_DHW01	REF1_SC01	REF1_PV02	32	99.318	167801	B	514.647	0.821229	0.83798
REF1_C180	REF1_INS12	REF1_WI01	REF1_GEN02	REF1_EM02	REF1_VENT02	REF1_DHW01	REF1_SC01	REF1_PV02	32	98.8106	170806	B	523.866	0.821229	0.838808
REF1_C181	REF1_INS01	REF1_WI02	REF1_GEN02	REF1_EM02	REF1_VENT02	REF1_DHW01	REF1_SC01	REF1_PV02	33	100.18	157798	B	483.969	0.815642	0.836574
REF1_C182	REF1_INS02	REF1_WI02	REF1_GEN02	REF1_EM02	REF1_VENT02	REF1_DHW01	REF1_SC01	REF1_PV02	32	99.444	158753	B	486.897	0.821229	0.837775
REF1_C183	REF1_INS03	REF1_WI02	REF1_GEN02	REF1_EM02	REF1_VENT02	REF1_DHW01	REF1_SC01	REF1_PV02	32	98.8696	159796	B	490.095	0.821229	0.838712
REF1_C184	REF1_INS04	REF1_WI02	REF1_GEN02	REF1_EM02	REF1_VENT02	REF1_DHW01	REF1_SC01	REF1_PV02	33	100.114	172136	B	527.944	0.815642	0.836682
REF1_C185	REF1_INS05	REF1_WI02	REF1_GEN02	REF1_EM02	REF1_VENT02	REF1_DHW01	REF1_SC01	REF1_PV02	32	99.3892	177889	B	545.587	0.821229	0.837864
REF1_C186	REF1_INS06	REF1_WI02	REF1_GEN02	REF1_EM02	REF1_VENT02	REF1_DHW01	REF1_SC01	REF1_PV02	32	98.819	183725	B	563.487	0.821229	0.838794
REF1_C187	REF1_INS07	REF1_WI02	REF1_GEN02	REF1_EM02	REF1_VENT02	REF1_DHW01	REF1_SC01	REF1_PV02	33	99.5274	157835	B	484.081	0.815642	0.837639
REF1_C188	REF1_INS08	REF1_WI02	REF1_GEN02	REF1_EM02	REF1_VENT02	REF1_DHW01	REF1_SC01	REF1_PV02	32	98.8047	158146	B	485.036	0.821229	0.838818
REF1_C189	REF1_INS09	REF1_WI02	REF1_GEN02	REF1_EM02	REF1_VENT02	REF1_DHW01	REF1_SC01	REF1_PV02	32	98.2857	158828	B	487.128	0.821229	0.839664
REF1_C190	REF1_INS10	REF1_WI02	REF1_GEN02	REF1_EM02	REF1_VENT02	REF1_DHW01	REF1_SC01	REF1_PV02	32	98.8582	164273	B	503.829	0.821229	0.83873
REF1_C191	REF1_INS11	REF1_WI02	REF1_GEN02	REF1_EM02	REF1_VENT02	REF1_DHW01	REF1_SC01	REF1_PV02	32	98.2144	167278	B	513.045	0.821229	0.839781
REF1_C192	REF1_INS12	REF1_WI02	REF1_GEN02	REF1_EM02	REF1_VENT02	REF1_DHW01	REF1_SC01	REF1_PV02	32	97.704	170283	B	522.259	0.821229	0.840613
REF1_C193	REF1_INS01	REF1_WI01	REF1_GEN03	REF1_EM03	REF1_VENT01	REF1_DHW01	REF1_SC01	REF1_PV01	37	111.69	133472	B	409.36	0.793296	0.817798
REF1_C194	REF1_INS02	REF1_WI01	REF1_GEN03	REF1_EM03	REF1_VENT01	REF1_DHW01	REF1_SC01	REF1_PV01	36	110.872	134383	B	412.153	0.798883	0.819132
REF1_C195	REF1_INS03	REF1_WI01	REF1_GEN03	REF1_EM03	REF1_VENT01	REF1_DHW01	REF1_SC01	REF1_PV01	36	110.2	135372	B	415.188	0.798883	0.820229
REF1_C196	REF1_INS04	REF1_WI01	REF1_GEN03	REF1_EM03	REF1_VENT01	REF1_DHW01	REF1_SC01	REF1_PV01	37	111.617	147806	B	453.324	0.793296	0.817917
REF1_C197	REF1_INS05	REF1_WI01	REF1_GEN03	REF1_EM03	REF1_VENT01	REF1_DHW01	REF1_SC01	REF1_PV01	36	110.805	153512	B	470.822	0.798883	0.819241
REF1_C198	REF1_INS06	REF1_WI01	REF1_GEN03	REF1_EM03	REF1_VENT01	REF1_DHW01	REF1_SC01	REF1_PV01	36	110.137	159295	B	488.559	0.798883	0.820331
REF1_C199	REF1_INS07	REF1_WI01	REF1_GEN03	REF1_EM03	REF1_VENT01	REF1_DHW01	REF1_SC01	REF1_PV01	36	110.971	133473	B	409.363	0.798883	0.818971
REF1_C200	REF1_INS08	REF1_WI01	REF1_GEN03	REF1_EM03	REF1_VENT01	REF1_DHW01	REF1_SC01	REF1_PV01	36	110.121	133715	B	410.106	0.798883	0.820357
REF1_C201	REF1_INS09	REF1_WI01	REF1_GEN03	REF1_EM03	REF1_VENT01	REF1_DHW01	REF1_SC01	REF1_PV01	36	109.565	134377	B	412.136	0.798883	0.821264
REF1_C202	REF1_INS10	REF1_WI01	REF1_GEN03	REF1_EM03	REF1_VENT01	REF1_DHW01	REF1_SC01	REF1_PV01	36	110.185	139848	B	428.917	0.798883	0.820252
REF1_C203	REF1_INS11	REF1_WI01	REF1_GEN03	REF1_EM03	REF1_VENT01	REF1_DHW01	REF1_SC01	REF1_PV01	36	109.473	142816	B	438.019	0.798883	0.821414
REF1_C204	REF1_INS12	REF1_WI01	REF1_GEN03	REF1_EM03	REF1_VENT01	REF1_DHW01	REF1_SC01	REF1_PV01	36	108.99	145835	B	447.278	0.798883	0.822202
REF1_C205	REF1_INS01	REF1_WI02	REF1_GEN03	REF1_EM03	REF1_VENT01	REF1_DHW01	REF1_SC01	REF1_PV01	36	110.624	132970	B	407.822	0.798883	0.819536
REF1_C206	REF1_INS02	REF1_WI02	REF1_GEN03	REF1_EM03	REF1_VENT01	REF1_DHW01	REF1_SC01	REF1_PV01	36	109.755	133853	B	410.529	0.798883	0.820954
REF1_C207	REF1_INS03	REF1_WI02	REF1_GEN03	REF1_EM03	REF1_VENT01	REF1_DHW01	REF1_SC01	REF1_PV01	36	109.084	134843	B	413.565	0.798883	0.822049
REF1_C208	REF1_INS04	REF1_WI02	REF1_GEN03	REF1_EM03	REF1_VENT01	REF1_DHW01	REF1_SC01	REF1_PV01	36	110.551	147305	B	451.786	0.798883	0.819655
REF1_C209	REF1_INS05	REF1_WI02	REF1_GEN03	REF1_EM03	REF1_VENT01	REF1_DHW01	REF1_SC01	REF1_PV01	36	109.688	152982	B	469.198	0.798883	0.821063
REF1_C210	REF1_INS06	REF1_WI02	REF1_GEN03	REF1_EM03	REF1_VENT01	REF1_DHW01	REF1_SC01	REF1_PV01	36	109.021	158766	B	486.937	0.798883	0.822151
REF1_C211	REF1_INS07	REF1_WI02	REF1_GEN03	REF1_EM03	REF1_VENT01	REF1_DHW01	REF1_SC01	REF1_PV01	36	109.854	132943	B	407.738	0.798883	0.820793
REF1_C212	REF1_INS08	REF1_WI02	REF1_GEN03	REF1_EM03	REF1_VENT01	REF1_DHW01	REF1_SC01	REF1_PV01	36	109.005	133186	B	408.483	0.798883	0.822178
REF1_C213	REF1_INS09	REF1_WI02	REF1_GEN03	REF1_EM03	REF1_VENT01	REF1_DHW01	REF1_SC01	REF1_PV01	35	108.386	133814	B	410.408	0.804469	0.823188
REF1_C214	REF1_INS10	REF1_WI02	REF1_GEN03	REF1_EM03	REF1_VENT01	REF1_DHW01	REF1_SC01	REF1_PV01	36	109.071	139320	B	427.297	0.798883	0.82207
REF1_C215	REF1_INS11	REF1_WI02	REF1_GEN03	REF1_EM03	REF1_VENT01	REF1_DHW01	REF1_SC01	REF1_PV01	35	108.296	142254	B	436.295	0.804469	0.823334
REF1_C216	REF1_INS12	REF1_WI02	REF1_GEN03	REF1_EM03	REF1_VENT01	REF1_DHW01	REF1_SC01	REF1_PV01	35	107.814	145273	B	445.556	0.804469	0.824121
REF1_C217	REF1_INS01	REF1_WI01	REF1_GEN02	REF1_EM03	REF1_VENT01	REF1_DHW01	REF1_SC01	REF1_PV01	36	111.074	155894	B	478.129	0.798883	0.818802
REF1_C218	REF1_INS02	REF1_WI01	REF1_GEN02	REF1_EM03	REF1_VENT01	REF1_DHW01	REF1_SC01	REF1_PV01	36	110.303	156830	B	481	0.798883	0.82006
REF1_C219	REF1_INS03	REF1_WI01	REF1_GEN02	REF1_EM03	REF1_VENT01	REF1_DHW01	REF1_SC01	REF1_PV01	36	109.664	157837	B	484.09	0.798883	0.821103
REF1_C220	REF1_INS04	REF1_WI01	REF1_GEN02	REF1_EM03	REF1_VENT01	REF1_DHW01	REF1_SC01	REF1_PV01	36	111.004	170230	B	522.098	0.798883	0.818916
REF1_C221	REF1_INS05	REF1_WI01	REF1_GEN02	REF1_EM03	REF1_VENT01	REF1_DHW01	REF1_SC01	REF1_PV01	36	110.239	175961	B	539.674	0.798883	0.820165
REF1_C222	REF1_INS06	REF1_WI01	REF1_GEN02	REF1_EM03	REF1_VENT01	REF1_DHW01	REF1_SC01	REF1_PV01	36	109.604	181762	B	557.466	0.798883	0.8212
REF1_C223	REF1_INS07	REF1_WI01	REF1_GEN02	REF1_EM03	REF1_VENT01	REF1_DHW01	REF1_SC01	REF1_PV01	36	110.395	155916	B	478.197	0.798883	0.819911
REF1_C224	REF1_INS08	REF1_WI01	REF1_GEN02	REF1_EM03	REF1_VENT01	REF1_DHW01	REF1_SC01	REF1_PV01	36	109.588	156182	B	479.012	0.798883	0.821227
REF1_C225	REF1_INS09	REF1_WI01	REF1_GEN02	REF1_EM03	REF1_VENT01	REF1_DHW01	REF1_SC01	REF1_PV01	36	109.062	156860	B	481.093	0.798883	0.822085
REF1_C226	REF1_INS10	REF1_WI01	REF1_GEN02	REF1_EM03	REF1_VENT01	REF1_DHW01	REF1_SC01	REF1_PV01	36	109.647	162313	B	497.815	0.798883	0.82113
REF1_C227	REF1_INS11	REF1_WI01	REF1_GEN02	REF1_EM03	REF1_VENT01	REF1_DHW01	REF1_SC01	REF1_PV01	36	108.974	165301	B	506.982	0.798883	0.822228
REF1_C228	REF1_INS12	REF1_WI01	REF1_GEN02	REF1_EM03	REF1_VENT01	REF1_DHW01	REF1_SC01	REF1_PV01	36	108.517	168335	B	516.285	0.798883	0.822973
REF1_C229	REF1_INS01	REF1_WI02	REF1_GEN02	REF1_EM03	REF1_VENT01	REF1_DHW01	REF1_SC01	REF1_PV01	36	110.043	155411	B	476.648	0.798883	0.820485
REF1_C230	REF1_INS02	REF1_WI02	REF1_GEN02	REF1_EM03	REF1_VENT01	REF1_DHW01	REF1_SC01	REF1_PV01	36	109.219	156318	B	479.43	0.798883	0.821829
REF1_C231	REF1_INS03	REF1_WI02	REF1_GEN02	REF1_EM03	REF1_VENT01	REF1_DHW01	REF1_SC01	REF1_PV01	36	108.58	157326	B	482.522	0.798883	0.82287
REF1_C232	REF1_INS04	REF1_WI02	REF1_GEN02	REF1_EM03	REF1_VENT01	REF1_DHW01	REF1_SC01	REF1_PV01	36	109.973	169747	B	520.617	0.798883	0.820599
REF1_C233	REF1_INS05	REF1_WI02	REF1_GEN02	REF1_EM03	REF1_VENT01	REF1_DHW01	REF1_SC01	REF1_PV01	36	109.155	175449	B	538.104	0.798883	0.821934
REF1_C234	REF1_INS06	REF1_WI02	REF1_GEN02	REF1_EM03	REF1_VENT01	REF1_DHW01	REF1_SC01	REF1_PV01	36	108.521	181251	B	555.898	0.798883	0.822967
REF1_C235	REF1_INS07	REF1_WI02	REF1_GEN02	REF1_EM03	REF1_VENT01	REF1_DHW01	REF1_SC01	REF1_PV01	36	109.31	155404	B	476.627	0.798883	0.82168
REF1_C236	REF1_INS08	REF1_WI02	REF1_GEN02	REF1_EM03	REF1_VENT01	REF1_DHW01	REF1_SC01	REF1_PV01	36	108.504	155670	B	477.443	0.798883	0.822995
REF1_C237	REF1_INS09	REF1_WI02	REF1_GEN02	REF1_EM03	REF1_VENT01	REF1_DHW01	REF1_SC01	REF1_PV01	35	107.929	156322	B	479.442	0.804469	0.823933
REF1_C238	REF1_INS10	REF1_WI02	REF1_GEN02	REF1_EM03	REF1_VENT01	REF1_DHW01	REF1_SC01	REF1_PV01	36	108.568	161803	B	496.253	0.798883	0.822891
REF1_C239	REF1_INS11	REF1_WI02	REF1_GEN02	REF1_EM03	REF1_VENT01	REF1_DHW01	REF1_SC01	REF1_PV01	35	107.845	164765	B	505.338	0.804469	0.82407
REF1_C240	REF1_INS12	REF1_WI02	REF1_GEN02	REF1_EM03	REF1_VENT01	REF1_DHW01	REF1_SC01	REF1_PV01	35	107.389	167799	B	514.642	0.804469	0.824814
REF1_C241	REF1_INS01	REF1_WI01	REF1_GEN03	REF1_EM03	REF1_VENT01	REF1_DHW01	REF1_SC01	REF1_PV02	31	95.0787	128341	B	393.623	0.826816	0.844896
REF1_C242	REF1_INS02	REF1_WI01	REF1_GEN03	REF1_EM03	REF1_VENT01	REF1_DHW01	REF1_SC01	REF1_PV02	31	94.2612	129251	B	396.416	0.826816	0.84623
REF1_C243	REF1_INS03	REF1_WI01	REF1_GEN03	REF1_EM03	REF1_VENT01	REF1_DHW01	REF1_SC01	REF1_PV02	31	93.5886	130241	B	399.451	0.826816	0.847327
REF1_C244	REF1_INS04	REF1_WI01	REF1_GEN03	REF1_EM03	REF1_VENT01	REF1_DHW01	REF1_SC01	REF1_PV02	31	95.0056	142675	B	437.587	0.826816	0.845015
REF1_C245	REF1_INS05	REF1_WI01	REF1_GEN03	REF1_EM03	REF1_VENT01	REF1_DHW01	REF1_SC01	REF1_PV02	31	94.194	148380	B	455.085	0.826816	0.846339
REF1_C246	REF1_INS06	REF1_WI01	REF1_GEN03	REF1_EM03	REF1_VENT01	REF1_DHW01	REF1_SC01	REF1_PV02	31	93.5262	154164	B	472.822	0.826816	0.847429
REF1_C247	REF1_INS07	REF1_WI01	REF1_GEN03	REF1_EM03	REF1_VENT01	REF1_DHW01	REF1_SC01	REF1_PV02	31	94.36	128342	B	393.625	0.826816	0.846068
REF1_C248	REF1_INS08	REF1_WI01	REF1_GEN03	REF1_EM03	REF1_VENT01	REF1_DHW01	REF1_SC01	REF1_PV02	31	93.5101	128584	B	394.368	0.826816	0.847455
REF1_C249	REF1_INS09	REF1_WI01	REF1_GEN03	REF1_EM03	REF1_VENT01	REF1_DHW01	REF1_SC01	REF1_PV02	30	92.954	129246	B	396.399	0.832402	0.848362
REF1_C250	REF1_INS10	REF1_WI01	REF1_GEN03	REF1_EM03	REF1_VENT01	REF1_DHW01	REF1_SC01	REF1_PV02	31	93.5743	134717	B	413.18	0.826816	0.84735
REF1_C251	REF1_INS11	REF1_WI01	REF1_GEN03	REF1_EM03	REF1_VENT01	REF1_DHW01	REF1_SC01	REF1_PV02	30	92.8622	137685	B	422.282	0.832402	0.848512
REF1_C252	REF1_INS12	REF1_WI01	REF1_GEN03	REF1_EM03	REF1_VENT01	REF1_DHW01	REF1_SC01	REF1_PV02	30	92.379	140704	B	431.541	0.832402	0.8493
REF1_C253	REF1_INS01	REF1_WI02	REF1_GEN03	REF1_EM03	REF1_VENT01	REF1_DHW01	REF1_SC01	REF1_PV02	31	94.0135	127839	B	392.085	0.826816	0.846634
REF1_C254	REF1_INS02	REF1_WI02	REF1_GEN03	REF1_EM03	REF1_VENT01	REF1_DHW01	REF1_SC01	REF1_PV02	30	93.1444	128722	B	394.792	0.832402	0.848052
REF1_C255	REF1_INS03	REF1_WI02	REF1_GEN03	REF1_EM03	REF1_VENT01	REF1_DHW01	REF1_SC01	REF1_PV02	30	92.4727	129712	B	397.828	0.832402	0.849147
REF1_C256	REF1_INS04	REF1_WI02	REF1_GEN03	REF1_EM03	REF1_VENT01	REF1_DHW01	REF1_SC01	REF1_PV02	31	93.9404	142174	B	436.048	0.826816	0.846753
REF1_C257	REF1_INS05	REF1_WI02	REF1_GEN03	REF1_EM03	REF1_VENT01	REF1_DHW01	REF1_SC01	REF1_PV02	30	93.0773	147851	B	453.461	0.832402	0.848161
REF1_C258	REF1_INS06	REF1_WI02	REF1_GEN03	REF1_EM03	REF1_VENT01	REF1_DHW01	REF1_SC01	REF1_PV02	30	92.4104	153635	B	471.2	0.832402	0.849249
REF1_C259	REF1_INS07	REF1_WI02	REF1_GEN03	REF1_EM03	REF1_VENT01	REF1_DHW01	REF1_SC01	REF1_PV02	30	93.2428	127812	B	392.001	0.832402	0.847891
REF1_C260	REF1_INS08	REF1_WI02	REF1_GEN03	REF1_EM03	REF1_VENT01	REF1_DHW01	REF1_SC01	REF1_PV02	30	92.3941	128055	B	392.746	0.832402	0.849276
REF1_C261	REF1_INS09	REF1_WI02	REF1_GEN03	REF1_EM03	REF1_VENT01	REF1_DHW01	REF1_SC01	REF1_PV02	30	91.7747	128682	B	394.671	0.832402	0.850286
REF1_C262	REF1_INS10	REF1_WI02	REF1_GEN03	REF1_EM03	REF1_VENT01	REF1_DHW01	REF1_SC01	REF1_PV02	30	92.4602	134189	B	411.56	0.832402	0.849168
REF1_C263	REF1_INS11	REF1_WI02	REF1_GEN03	REF1_EM03	REF1_VENT01	REF1_DHW01	REF1_SC01	REF1_PV02	30	91.6851	137123	B	420.558	0.832402	0.850432
REF1_C264	REF1_INS12	REF1_WI02	REF1_GEN03	REF1_EM03	REF1_VENT01	REF1_DHW01	REF1_SC01	REF1_PV02	30	91.2027	140142	B	429.818	0.832402	0.851219
REF1_C265	REF1_INS01	REF1_WI01	REF1_GEN02	REF1_EM03	REF1_VENT01	REF1_DHW01	REF1_SC01	REF1_PV02	31	94.4632	150763	B	462.392	0.826816	0.8459
REF1_C266	REF1_INS02	REF1_WI01	REF1_GEN02	REF1_EM03	REF1_VENT01	REF1_DHW01	REF1_SC01	REF1_PV02	31	93.692	151699	B	465.263	0.826816	0.847158
REF1_C267	REF1_INS03	REF1_WI01	REF1_GEN02	REF1_EM03	REF1_VENT01	REF1_DHW01	REF1_SC01	REF1_PV02	30	93.0527	152706	B	468.353	0.832402	0.848201
REF1_C268	REF1_INS04	REF1_WI01	REF1_GEN02	REF1_EM03	REF1_VENT01	REF1_DHW01	REF1_SC01	REF1_PV02	31	94.3932	165099	B	506.361	0.826816	0.846014
REF1_C269	REF1_INS05	REF1_WI01	REF1_GEN02	REF1_EM03	REF1_VENT01	REF1_DHW01	REF1_SC01	REF1_PV02	31	93.6278	170829	B	523.936	0.826816	0.847263
REF1_C270	REF1_INS06	REF1_WI01	REF1_GEN02	REF1_EM03	REF1_VENT01	REF1_DHW01	REF1_SC01	REF1_PV02	30	92.9933	176631	B	541.729	0.832402	0.848298
REF1_C271	REF1_INS07	REF1_WI01	REF1_GEN02	REF1_EM03	REF1_VENT01	REF1_DHW01	REF1_SC01	REF1_PV02	31	93.7835	150785	B	462.46	0.826816	0.847009
REF1_C272	REF1_INS08	REF1_WI01	REF1_GEN02	REF1_EM03	REF1_VENT01	REF1_DHW01	REF1_SC01	REF1_PV02	30	92.9767	151051	B	463.274	0.832402	0.848325
REF1_C273	REF1_INS09	REF1_WI01	REF1_GEN02	REF1_EM03	REF1_VENT01	REF1_DHW01	REF1_SC01	REF1_PV02	30	92.4512	151729	B	465.356	0.832402	0.849182
REF1_C274	REF1_INS10	REF1_WI01	REF1_GEN02	REF1_EM03	REF1_VENT01	REF1_DHW01	REF1_SC01	REF1_PV02	30	93.0365	157182	B	482.078	0.832402	0.848228
REF1_C275	REF1_INS11	REF1_WI01	REF1_GEN02	REF1_EM03	REF1_VENT01	REF1_DHW01	REF1_SC01	REF1_PV02	30	92.363	160170	B	491.245	0.832402	0.849326
REF1_C276	REF1_INS12	REF1_WI01	REF1_GEN02	REF1_EM03	REF1_VENT01	REF1_DHW01	REF1_SC01	REF1_PV02	30	91.9063	163204	B	500.548	0.832402	0.850071
REF1_C277	REF1_INS01	REF1_WI02	REF1_GEN02	REF1_EM03	REF1_VENT01	REF1_DHW01	REF1_SC01	REF1_PV02	31	93.4318	150280	B	460.911	0.826816	0.847583
REF1_C278	REF1_INS02	REF1_WI02	REF1_GEN02	REF1_EM03	REF1_VENT01	REF1_DHW01	REF1_SC01	REF1_PV02	30	92.6079	151187	B	463.693	0.832402	0.848927
REF1_C279	REF1_INS03	REF1_WI02	REF1_GEN02	REF1_EM03	REF1_VENT01	REF1_DHW01	REF1_SC01	REF1_PV02	30	91.9694	152195	B	466.784	0.832402	0.849968
REF1_C280	REF1_INS04	REF1_WI02	REF1_GEN02	REF1_EM03	REF1_VENT01	REF1_DHW01	REF1_SC01	REF1_PV02	30	93.3618	164616	B	504.88	0.832402	0.847697
REF1_C281	REF1_INS05	REF1_WI02	REF1_GEN02	REF1_EM03	REF1_VENT01	REF1_DHW01	REF1_SC01	REF1_PV02	30	92.5437	170318	B	522.367	0.832402	0.849031
REF1_C282	REF1_INS06	REF1_WI02	REF1_GEN02	REF1_EM03	REF1_VENT01	REF1_DHW01	REF1_SC01	REF1_PV02	30	91.91	176120	B	540.161	0.832402	0.850065
REF1_C283	REF1_INS07	REF1_WI02	REF1_GEN02	REF1_EM03	REF1_VENT01	REF1_DHW01	REF1_SC01	REF1_PV02	30	92.6991	150273	B	460.89	0.832402	0.848778
REF1_C284	REF1_INS08	REF1_WI02	REF1_GEN02	REF1_EM03	REF1_VENT01	REF1_DHW01	REF1_SC01	REF1_PV02	30	91.8932	150539	B	461.706	0.832402	0.850093
REF1_C285	REF1_INS09	REF1_WI02	REF1_GEN02	REF1_EM03	REF1_VENT01	REF1_DHW01	REF1_SC01	REF1_PV02	30	91.3182	151191	B	463.705	0.832402	0.851031
REF1_C286	REF1_INS10	REF1_WI02	REF1_GEN02	REF1_EM03	REF1_VENT01	REF1_DHW01	REF1_SC01	REF1_PV02	30	91.9568	156672	B	480.516	0.832402	0.849989
REF1_C287	REF1_INS11	REF1_WI02	REF1_GEN02	REF1_EM03	REF1_VENT01	REF1_DHW01	REF1_SC01	REF1_PV02	30	91.234	159634	B	489.601	0.832402	0.851168
REF1_C288	REF1_INS12	REF1_WI02	REF1_GEN02	REF1_EM03	REF1_VENT01	REF1_DHW01	REF1_SC01	REF1_PV02	30	90.7779	162668	B	498.905	0.832402	0.851912

## Sheet: S3.B_macro analysis REF1
S3.B List of combination and output values of macro analysis REF1							Reference building 1 values		179 [kgCO2/m2y]		613 [kWh/m2y]			CasaClima CLASS F
variant configurations									output values						reduction values
combo	insulating	window	generation	emission	ventilation	dhw	RES		CO2	PE	GC	GCmacro	CasaClima CLASS	GC	CO2	PEi
									(kgCO2/m2y)	(kWh/m2y)	(€)	(€)		(€/m2)	(%)	(%)
REF1_C97	REF1_INS01	REF1_WI01	REF1_GEN01	REF1_EM01	REF1_VENT01	REF1_DHW01	REF1_SC01	REF1_PV02	33	100.099	116844	123434	B	378.574	0.815642	0.836707
REF1_C98	REF1_INS02	REF1_WI01	REF1_GEN01	REF1_EM01	REF1_VENT01	REF1_DHW01	REF1_SC01	REF1_PV02	32	99.1676	117449	123839	B	379.817	0.821229	0.838226
REF1_C99	REF1_INS03	REF1_WI01	REF1_GEN01	REF1_EM01	REF1_VENT01	REF1_DHW01	REF1_SC01	REF1_PV02	32	98.4136	118150	124540	B	381.967	0.821229	0.839456
REF1_C100	REF1_INS04	REF1_WI01	REF1_GEN01	REF1_EM01	REF1_VENT01	REF1_DHW01	REF1_SC01	REF1_PV02	33	100.015	128580	135170	B	414.57	0.815642	0.836844
REF1_C101	REF1_INS05	REF1_WI01	REF1_GEN01	REF1_EM01	REF1_VENT01	REF1_DHW01	REF1_SC01	REF1_PV02	32	99.0903	133116	139507	B	427.869	0.821229	0.838352
REF1_C102	REF1_INS06	REF1_WI01	REF1_GEN01	REF1_EM01	REF1_VENT01	REF1_DHW01	REF1_SC01	REF1_PV02	32	98.3419	137748	144138	B	442.074	0.821229	0.839573
REF1_C103	REF1_INS07	REF1_WI01	REF1_GEN01	REF1_EM01	REF1_VENT01	REF1_DHW01	REF1_SC01	REF1_PV02	32	99.2749	116717	123108	B	377.574	0.821229	0.838051
REF1_C104	REF1_INS08	REF1_WI01	REF1_GEN01	REF1_EM01	REF1_VENT01	REF1_DHW01	REF1_SC01	REF1_PV02	32	98.3204	116776	123167	B	377.754	0.821229	0.839608
REF1_C105	REF1_INS09	REF1_WI01	REF1_GEN01	REF1_EM01	REF1_VENT01	REF1_DHW01	REF1_SC01	REF1_PV02	32	97.6915	117225	123615	B	379.13	0.821229	0.840634
REF1_C106	REF1_INS10	REF1_WI01	REF1_GEN01	REF1_EM01	REF1_VENT01	REF1_DHW01	REF1_SC01	REF1_PV02	32	98.3917	121813	128204	B	393.204	0.821229	0.839491
REF1_C107	REF1_INS11	REF1_WI01	REF1_GEN01	REF1_EM01	REF1_VENT01	REF1_DHW01	REF1_SC01	REF1_PV02	32	97.586	124126	130516	B	400.295	0.821229	0.840806
REF1_C108	REF1_INS12	REF1_WI01	REF1_GEN01	REF1_EM01	REF1_VENT01	REF1_DHW01	REF1_SC01	REF1_PV02	32	97.0393	126519	132909	B	407.635	0.821229	0.841698
REF1_C109	REF1_INS01	REF1_WI02	REF1_GEN01	REF1_EM01	REF1_VENT01	REF1_DHW01	REF1_SC01	REF1_PV02	32	98.876	116250	122641	B	376.14	0.821229	0.838701
REF1_C110	REF1_INS02	REF1_WI02	REF1_GEN01	REF1_EM01	REF1_VENT01	REF1_DHW01	REF1_SC01	REF1_PV02	32	97.8928	116827	123217	B	377.909	0.821229	0.840305
REF1_C111	REF1_INS03	REF1_WI02	REF1_GEN01	REF1_EM01	REF1_VENT01	REF1_DHW01	REF1_SC01	REF1_PV02	32	97.1395	117528	123919	B	380.061	0.821229	0.841534
REF1_C112	REF1_INS04	REF1_WI02	REF1_GEN01	REF1_EM01	REF1_VENT01	REF1_DHW01	REF1_SC01	REF1_PV02	32	98.7919	127986	134377	B	412.136	0.821229	0.838839
REF1_C113	REF1_INS05	REF1_WI02	REF1_GEN01	REF1_EM01	REF1_VENT01	REF1_DHW01	REF1_SC01	REF1_PV02	32	97.8154	132494	138885	B	425.961	0.821229	0.840432
REF1_C114	REF1_INS06	REF1_WI02	REF1_GEN01	REF1_EM01	REF1_VENT01	REF1_DHW01	REF1_SC01	REF1_PV02	32	97.0678	137126	143517	B	440.167	0.821229	0.841651
REF1_C115	REF1_INS07	REF1_WI02	REF1_GEN01	REF1_EM01	REF1_VENT01	REF1_DHW01	REF1_SC01	REF1_PV02	32	97.9997	116095	122486	B	375.665	0.821229	0.840131
REF1_C116	REF1_INS08	REF1_WI02	REF1_GEN01	REF1_EM01	REF1_VENT01	REF1_DHW01	REF1_SC01	REF1_PV02	32	97.0461	116154	122545	B	375.847	0.821229	0.841687
REF1_C117	REF1_INS09	REF1_WI02	REF1_GEN01	REF1_EM01	REF1_VENT01	REF1_DHW01	REF1_SC01	REF1_PV02	31	96.3678	116576	122767	B	376.528	0.826816	0.842793
REF1_C118	REF1_INS10	REF1_WI02	REF1_GEN01	REF1_EM01	REF1_VENT01	REF1_DHW01	REF1_SC01	REF1_PV02	32	97.1202	121193	127584	B	391.301	0.821229	0.841566
REF1_C119	REF1_INS11	REF1_WI02	REF1_GEN01	REF1_EM01	REF1_VENT01	REF1_DHW01	REF1_SC01	REF1_PV02	31	96.2653	123479	129670	B	397.699	0.826816	0.84296
REF1_C120	REF1_INS12	REF1_WI02	REF1_GEN01	REF1_EM01	REF1_VENT01	REF1_DHW01	REF1_SC01	REF1_PV02	31	95.7192	125872	132063	B	405.039	0.826816	0.843851
REF1_C121	REF1_INS01	REF1_WI01	REF1_GEN02	REF1_EM01	REF1_VENT01	REF1_DHW01	REF1_SC01	REF1_PV02	31	94.4632	133853	140044	B	429.518	0.826816	0.8459
REF1_C122	REF1_INS02	REF1_WI01	REF1_GEN02	REF1_EM01	REF1_VENT01	REF1_DHW01	REF1_SC01	REF1_PV02	31	93.692	134545	140736	B	431.639	0.826816	0.847158
REF1_C123	REF1_INS03	REF1_WI01	REF1_GEN02	REF1_EM01	REF1_VENT01	REF1_DHW01	REF1_SC01	REF1_PV02	30	93.0527	135308	141300	B	433.368	0.832402	0.848201
REF1_C124	REF1_INS04	REF1_WI01	REF1_GEN02	REF1_EM01	REF1_VENT01	REF1_DHW01	REF1_SC01	REF1_PV02	31	94.3932	145597	151788	B	465.537	0.826816	0.846014
REF1_C125	REF1_INS05	REF1_WI01	REF1_GEN02	REF1_EM01	REF1_VENT01	REF1_DHW01	REF1_SC01	REF1_PV02	31	93.6278	150220	156410	B	479.713	0.826816	0.847263
REF1_C126	REF1_INS06	REF1_WI01	REF1_GEN02	REF1_EM01	REF1_VENT01	REF1_DHW01	REF1_SC01	REF1_PV02	30	92.9933	154913	160904	B	493.495	0.832402	0.848298
REF1_C127	REF1_INS07	REF1_WI01	REF1_GEN02	REF1_EM01	REF1_VENT01	REF1_DHW01	REF1_SC01	REF1_PV02	31	93.7835	133805	139996	B	429.369	0.826816	0.847009
REF1_C128	REF1_INS08	REF1_WI01	REF1_GEN02	REF1_EM01	REF1_VENT01	REF1_DHW01	REF1_SC01	REF1_PV02	30	92.9767	133944	139935	B	429.182	0.832402	0.848325
REF1_C129	REF1_INS09	REF1_WI01	REF1_GEN02	REF1_EM01	REF1_VENT01	REF1_DHW01	REF1_SC01	REF1_PV02	30	92.4512	134449	140440	B	430.731	0.832402	0.849182
REF1_C130	REF1_INS10	REF1_WI01	REF1_GEN02	REF1_EM01	REF1_VENT01	REF1_DHW01	REF1_SC01	REF1_PV02	30	93.0365	138975	144966	B	444.613	0.832402	0.848228
REF1_C131	REF1_INS11	REF1_WI01	REF1_GEN02	REF1_EM01	REF1_VENT01	REF1_DHW01	REF1_SC01	REF1_PV02	30	92.363	141359	147350	B	451.925	0.832402	0.849326
REF1_C132	REF1_INS12	REF1_WI01	REF1_GEN02	REF1_EM01	REF1_VENT01	REF1_DHW01	REF1_SC01	REF1_PV02	30	91.9063	143801	149792	B	459.414	0.832402	0.850071
REF1_C133	REF1_INS01	REF1_WI02	REF1_GEN02	REF1_EM01	REF1_VENT01	REF1_DHW01	REF1_SC01	REF1_PV02	31	93.4318	133363	139554	B	428.015	0.826816	0.847583
REF1_C134	REF1_INS02	REF1_WI02	REF1_GEN02	REF1_EM01	REF1_VENT01	REF1_DHW01	REF1_SC01	REF1_PV02	30	92.6079	134026	140018	B	429.436	0.832402	0.848927
REF1_C135	REF1_INS03	REF1_WI02	REF1_GEN02	REF1_EM01	REF1_VENT01	REF1_DHW01	REF1_SC01	REF1_PV02	30	91.9694	134790	140781	B	431.778	0.832402	0.849968
REF1_C136	REF1_INS04	REF1_WI02	REF1_GEN02	REF1_EM01	REF1_VENT01	REF1_DHW01	REF1_SC01	REF1_PV02	30	93.3618	145107	151099	B	463.421	0.832402	0.847697
REF1_C137	REF1_INS05	REF1_WI02	REF1_GEN02	REF1_EM01	REF1_VENT01	REF1_DHW01	REF1_SC01	REF1_PV02	30	92.5437	149701	155692	B	477.51	0.832402	0.849031
REF1_C138	REF1_INS06	REF1_WI02	REF1_GEN02	REF1_EM01	REF1_VENT01	REF1_DHW01	REF1_SC01	REF1_PV02	30	91.91	154395	160386	B	491.905	0.832402	0.850065
REF1_C139	REF1_INS07	REF1_WI02	REF1_GEN02	REF1_EM01	REF1_VENT01	REF1_DHW01	REF1_SC01	REF1_PV02	30	92.6991	133286	139277	B	427.166	0.832402	0.848778
REF1_C140	REF1_INS08	REF1_WI02	REF1_GEN02	REF1_EM01	REF1_VENT01	REF1_DHW01	REF1_SC01	REF1_PV02	30	91.8932	133425	139417	B	427.593	0.832402	0.850093
REF1_C141	REF1_INS09	REF1_WI02	REF1_GEN02	REF1_EM01	REF1_VENT01	REF1_DHW01	REF1_SC01	REF1_PV02	30	91.3182	133903	139895	B	429.059	0.832402	0.851031
REF1_C142	REF1_INS10	REF1_WI02	REF1_GEN02	REF1_EM01	REF1_VENT01	REF1_DHW01	REF1_SC01	REF1_PV02	30	91.9568	138459	144450	B	443.03	0.832402	0.849989
REF1_C143	REF1_INS11	REF1_WI02	REF1_GEN02	REF1_EM01	REF1_VENT01	REF1_DHW01	REF1_SC01	REF1_PV02	30	91.234	140816	146807	B	450.26	0.832402	0.851168
REF1_C144	REF1_INS12	REF1_WI02	REF1_GEN02	REF1_EM01	REF1_VENT01	REF1_DHW01	REF1_SC01	REF1_PV02	30	90.7779	143258	149249	B	457.75	0.832402	0.851912
REF1_C145	REF1_INS01	REF1_WI01	REF1_GEN01	REF1_EM02	REF1_VENT02	REF1_DHW01	REF1_SC01	REF1_PV02	34	104.51	130292	137082	B	420.433	0.810056	0.829511
REF1_C146	REF1_INS02	REF1_WI01	REF1_GEN01	REF1_EM02	REF1_VENT02	REF1_DHW01	REF1_SC01	REF1_PV02	34	103.556	130885	137675	B	422.252	0.810056	0.831067
REF1_C147	REF1_INS03	REF1_WI01	REF1_GEN01	REF1_EM02	REF1_VENT02	REF1_DHW01	REF1_SC01	REF1_PV02	34	102.961	131673	138463	B	424.666	0.810056	0.832037
REF1_C148	REF1_INS04	REF1_WI01	REF1_GEN01	REF1_EM02	REF1_VENT02	REF1_DHW01	REF1_SC01	REF1_PV02	34	104.432	142032	148822	B	456.439	0.810056	0.829638
REF1_C149	REF1_INS05	REF1_WI01	REF1_GEN01	REF1_EM02	REF1_VENT02	REF1_DHW01	REF1_SC01	REF1_PV02	34	103.485	146556	153346	B	470.315	0.810056	0.831182
REF1_C150	REF1_INS06	REF1_WI01	REF1_GEN01	REF1_EM02	REF1_VENT02	REF1_DHW01	REF1_SC01	REF1_PV02	34	102.9	151276	158066	B	484.791	0.810056	0.832136
REF1_C151	REF1_INS07	REF1_WI01	REF1_GEN01	REF1_EM02	REF1_VENT02	REF1_DHW01	REF1_SC01	REF1_PV02	34	103.656	130150	136940	B	419.996	0.810056	0.830903
REF1_C152	REF1_INS08	REF1_WI01	REF1_GEN01	REF1_EM02	REF1_VENT02	REF1_DHW01	REF1_SC01	REF1_PV02	34	102.879	130304	137094	B	420.471	0.810056	0.832172
REF1_C153	REF1_INS09	REF1_WI01	REF1_GEN01	REF1_EM02	REF1_VENT02	REF1_DHW01	REF1_SC01	REF1_PV02	33	102.302	130781	137372	B	421.321	0.815642	0.833113
REF1_C154	REF1_INS10	REF1_WI01	REF1_GEN01	REF1_EM02	REF1_VENT02	REF1_DHW01	REF1_SC01	REF1_PV02	34	102.947	135340	142130	B	435.915	0.810056	0.832061
REF1_C155	REF1_INS11	REF1_WI01	REF1_GEN01	REF1_EM02	REF1_VENT02	REF1_DHW01	REF1_SC01	REF1_PV02	33	102.206	137768	144358	B	442.749	0.815642	0.833268
REF1_C156	REF1_INS12	REF1_WI01	REF1_GEN01	REF1_EM02	REF1_VENT02	REF1_DHW01	REF1_SC01	REF1_PV02	33	101.607	140052	146642	B	449.754	0.815642	0.834247
REF1_C157	REF1_INS01	REF1_WI02	REF1_GEN01	REF1_EM02	REF1_VENT02	REF1_DHW01	REF1_SC01	REF1_PV02	34	103.296	129703	136493	B	418.627	0.810056	0.831492
REF1_C158	REF1_INS02	REF1_WI02	REF1_GEN01	REF1_EM02	REF1_VENT02	REF1_DHW01	REF1_SC01	REF1_PV02	33	102.395	130325	136915	B	419.922	0.815642	0.83296
REF1_C159	REF1_INS03	REF1_WI02	REF1_GEN01	REF1_EM02	REF1_VENT02	REF1_DHW01	REF1_SC01	REF1_PV02	33	101.704	131060	137650	B	422.175	0.815642	0.834089
REF1_C160	REF1_INS04	REF1_WI02	REF1_GEN01	REF1_EM02	REF1_VENT02	REF1_DHW01	REF1_SC01	REF1_PV02	34	103.215	141442	148232	B	454.629	0.810056	0.831623
REF1_C161	REF1_INS05	REF1_WI02	REF1_GEN01	REF1_EM02	REF1_VENT02	REF1_DHW01	REF1_SC01	REF1_PV02	33	102.327	145997	152588	B	467.988	0.815642	0.833072
REF1_C162	REF1_INS06	REF1_WI02	REF1_GEN01	REF1_EM02	REF1_VENT02	REF1_DHW01	REF1_SC01	REF1_PV02	33	101.64	150662	157252	B	482.295	0.815642	0.834192
REF1_C163	REF1_INS07	REF1_WI02	REF1_GEN01	REF1_EM02	REF1_VENT02	REF1_DHW01	REF1_SC01	REF1_PV02	34	102.495	129589	136379	B	418.277	0.810056	0.832798
REF1_C164	REF1_INS08	REF1_WI02	REF1_GEN01	REF1_EM02	REF1_VENT02	REF1_DHW01	REF1_SC01	REF1_PV02	33	101.621	129692	136282	B	417.979	0.815642	0.834223
REF1_C165	REF1_INS09	REF1_WI02	REF1_GEN01	REF1_EM02	REF1_VENT02	REF1_DHW01	REF1_SC01	REF1_PV02	33	100.996	130143	136733	B	419.362	0.815642	0.835243
REF1_C166	REF1_INS10	REF1_WI02	REF1_GEN01	REF1_EM02	REF1_VENT02	REF1_DHW01	REF1_SC01	REF1_PV02	33	101.686	134726	141316	B	433.419	0.815642	0.834117
REF1_C167	REF1_INS11	REF1_WI02	REF1_GEN01	REF1_EM02	REF1_VENT02	REF1_DHW01	REF1_SC01	REF1_PV02	33	100.906	137156	143746	B	440.871	0.815642	0.83539
REF1_C168	REF1_INS12	REF1_WI02	REF1_GEN01	REF1_EM02	REF1_VENT02	REF1_DHW01	REF1_SC01	REF1_PV02	33	100.304	139415	146005	B	447.801	0.815642	0.836372
REF1_C169	REF1_INS01	REF1_WI01	REF1_GEN02	REF1_EM02	REF1_VENT02	REF1_DHW01	REF1_SC01	REF1_PV02	33	101.2	148511	155102	B	475.699	0.815642	0.834911
REF1_C170	REF1_INS02	REF1_WI01	REF1_GEN02	REF1_EM02	REF1_VENT02	REF1_DHW01	REF1_SC01	REF1_PV02	33	100.41	149193	155783	B	477.789	0.815642	0.836199
REF1_C171	REF1_INS03	REF1_WI01	REF1_GEN02	REF1_EM02	REF1_VENT02	REF1_DHW01	REF1_SC01	REF1_PV02	33	99.9316	150044	156634	B	480.398	0.815642	0.836979
REF1_C172	REF1_INS04	REF1_WI01	REF1_GEN02	REF1_EM02	REF1_VENT02	REF1_DHW01	REF1_SC01	REF1_PV02	33	101.136	160259	166849	B	511.728	0.815642	0.835015
REF1_C173	REF1_INS05	REF1_WI01	REF1_GEN02	REF1_EM02	REF1_VENT02	REF1_DHW01	REF1_SC01	REF1_PV02	33	100.352	164871	171461	B	525.874	0.815642	0.836293
REF1_C174	REF1_INS06	REF1_WI01	REF1_GEN02	REF1_EM02	REF1_VENT02	REF1_DHW01	REF1_SC01	REF1_PV02	33	99.8843	169654	176245	B	540.545	0.815642	0.837057
REF1_C175	REF1_INS07	REF1_WI01	REF1_GEN02	REF1_EM02	REF1_VENT02	REF1_DHW01	REF1_SC01	REF1_PV02	33	100.494	148449	155039	B	475.507	0.815642	0.836062
REF1_C176	REF1_INS08	REF1_WI01	REF1_GEN02	REF1_EM02	REF1_VENT02	REF1_DHW01	REF1_SC01	REF1_PV02	33	99.8669	148685	155275	B	476.232	0.815642	0.837085
REF1_C177	REF1_INS09	REF1_WI01	REF1_GEN02	REF1_EM02	REF1_VENT02	REF1_DHW01	REF1_SC01	REF1_PV02	32	99.3954	149219	155610	B	477.257	0.821229	0.837854
REF1_C178	REF1_INS10	REF1_WI01	REF1_GEN02	REF1_EM02	REF1_VENT02	REF1_DHW01	REF1_SC01	REF1_PV02	33	99.9238	153715	160305	B	491.658	0.815642	0.836992
REF1_C179	REF1_INS11	REF1_WI01	REF1_GEN02	REF1_EM02	REF1_VENT02	REF1_DHW01	REF1_SC01	REF1_PV02	32	99.318	156135	162526	B	498.47	0.821229	0.83798
REF1_C180	REF1_INS12	REF1_WI01	REF1_GEN02	REF1_EM02	REF1_VENT02	REF1_DHW01	REF1_SC01	REF1_PV02	32	98.8106	158550	164940	B	505.874	0.821229	0.838808
REF1_C181	REF1_INS01	REF1_WI02	REF1_GEN02	REF1_EM02	REF1_VENT02	REF1_DHW01	REF1_SC01	REF1_PV02	33	100.18	148028	154618	B	474.216	0.815642	0.836574
REF1_C182	REF1_INS02	REF1_WI02	REF1_GEN02	REF1_EM02	REF1_VENT02	REF1_DHW01	REF1_SC01	REF1_PV02	32	99.444	148738	155129	B	475.783	0.821229	0.837775
REF1_C183	REF1_INS03	REF1_WI02	REF1_GEN02	REF1_EM02	REF1_VENT02	REF1_DHW01	REF1_SC01	REF1_PV02	32	98.8696	149537	155927	B	478.232	0.821229	0.838712
REF1_C184	REF1_INS04	REF1_WI02	REF1_GEN02	REF1_EM02	REF1_VENT02	REF1_DHW01	REF1_SC01	REF1_PV02	33	100.114	159774	166364	B	510.241	0.815642	0.836682
REF1_C185	REF1_INS05	REF1_WI02	REF1_GEN02	REF1_EM02	REF1_VENT02	REF1_DHW01	REF1_SC01	REF1_PV02	32	99.3892	164418	170809	B	523.872	0.821229	0.837864
REF1_C186	REF1_INS06	REF1_WI02	REF1_GEN02	REF1_EM02	REF1_VENT02	REF1_DHW01	REF1_SC01	REF1_PV02	32	98.819	169146	175537	B	538.374	0.821229	0.838794
REF1_C187	REF1_INS07	REF1_WI02	REF1_GEN02	REF1_EM02	REF1_VENT02	REF1_DHW01	REF1_SC01	REF1_PV02	33	99.5274	147994	154584	B	474.112	0.815642	0.837639
REF1_C188	REF1_INS08	REF1_WI02	REF1_GEN02	REF1_EM02	REF1_VENT02	REF1_DHW01	REF1_SC01	REF1_PV02	32	98.8047	148178	154569	B	474.065	0.821229	0.838818
REF1_C189	REF1_INS09	REF1_WI02	REF1_GEN02	REF1_EM02	REF1_VENT02	REF1_DHW01	REF1_SC01	REF1_PV02	32	98.2857	148687	155077	B	475.624	0.821229	0.839664
REF1_C190	REF1_INS10	REF1_WI02	REF1_GEN02	REF1_EM02	REF1_VENT02	REF1_DHW01	REF1_SC01	REF1_PV02	32	98.8582	153206	159597	B	489.486	0.821229	0.83873
REF1_C191	REF1_INS11	REF1_WI02	REF1_GEN02	REF1_EM02	REF1_VENT02	REF1_DHW01	REF1_SC01	REF1_PV02	32	98.2144	155606	161997	B	496.846	0.821229	0.839781
REF1_C192	REF1_INS12	REF1_WI02	REF1_GEN02	REF1_EM02	REF1_VENT02	REF1_DHW01	REF1_SC01	REF1_PV02	32	97.704	158019	164409	B	504.246	0.821229	0.840613
REF1_C241	REF1_INS01	REF1_WI01	REF1_GEN03	REF1_EM03	REF1_VENT01	REF1_DHW01	REF1_SC01	REF1_PV02	31	95.0787	121619	127810	B	391.995	0.826816	0.844896
REF1_C242	REF1_INS02	REF1_WI01	REF1_GEN03	REF1_EM03	REF1_VENT01	REF1_DHW01	REF1_SC01	REF1_PV02	31	94.2612	122286	128476	B	394.039	0.826816	0.84623
REF1_C243	REF1_INS03	REF1_WI01	REF1_GEN03	REF1_EM03	REF1_VENT01	REF1_DHW01	REF1_SC01	REF1_PV02	31	93.5886	123031	129222	B	396.324	0.826816	0.847327
REF1_C244	REF1_INS04	REF1_WI01	REF1_GEN03	REF1_EM03	REF1_VENT01	REF1_DHW01	REF1_SC01	REF1_PV02	31	95.0056	133361	139552	B	428.008	0.826816	0.845015
REF1_C245	REF1_INS05	REF1_WI01	REF1_GEN03	REF1_EM03	REF1_VENT01	REF1_DHW01	REF1_SC01	REF1_PV02	31	94.194	137958	144149	B	442.108	0.826816	0.846339
REF1_C246	REF1_INS06	REF1_WI01	REF1_GEN03	REF1_EM03	REF1_VENT01	REF1_DHW01	REF1_SC01	REF1_PV02	31	93.5262	142634	148824	B	456.447	0.826816	0.847429
REF1_C247	REF1_INS07	REF1_WI01	REF1_GEN03	REF1_EM03	REF1_VENT01	REF1_DHW01	REF1_SC01	REF1_PV02	31	94.36	121549	127740	B	391.781	0.826816	0.846068
REF1_C248	REF1_INS08	REF1_WI01	REF1_GEN03	REF1_EM03	REF1_VENT01	REF1_DHW01	REF1_SC01	REF1_PV02	31	93.5101	121665	127856	B	392.135	0.826816	0.847455
REF1_C249	REF1_INS09	REF1_WI01	REF1_GEN03	REF1_EM03	REF1_VENT01	REF1_DHW01	REF1_SC01	REF1_PV02	30	92.954	122153	128144	B	393.02	0.832402	0.848362
REF1_C250	REF1_INS10	REF1_WI01	REF1_GEN03	REF1_EM03	REF1_VENT01	REF1_DHW01	REF1_SC01	REF1_PV02	31	93.5743	126698	132889	B	407.574	0.826816	0.84735
REF1_C251	REF1_INS11	REF1_WI01	REF1_GEN03	REF1_EM03	REF1_VENT01	REF1_DHW01	REF1_SC01	REF1_PV02	30	92.8622	129061	135053	B	414.208	0.832402	0.848512
REF1_C252	REF1_INS12	REF1_WI01	REF1_GEN03	REF1_EM03	REF1_VENT01	REF1_DHW01	REF1_SC01	REF1_PV02	30	92.379	131489	137480	B	421.653	0.832402	0.8493
REF1_C253	REF1_INS01	REF1_WI02	REF1_GEN03	REF1_EM03	REF1_VENT01	REF1_DHW01	REF1_SC01	REF1_PV02	31	94.0135	121111	127301	B	390.435	0.826816	0.846634
REF1_C254	REF1_INS02	REF1_WI02	REF1_GEN03	REF1_EM03	REF1_VENT01	REF1_DHW01	REF1_SC01	REF1_PV02	30	93.1444	121749	127740	B	391.781	0.832402	0.848052
REF1_C255	REF1_INS03	REF1_WI02	REF1_GEN03	REF1_EM03	REF1_VENT01	REF1_DHW01	REF1_SC01	REF1_PV02	30	92.4727	122495	128486	B	394.069	0.832402	0.849147
REF1_C256	REF1_INS04	REF1_WI02	REF1_GEN03	REF1_EM03	REF1_VENT01	REF1_DHW01	REF1_SC01	REF1_PV02	31	93.9404	132853	139044	B	426.449	0.826816	0.846753
REF1_C257	REF1_INS05	REF1_WI02	REF1_GEN03	REF1_EM03	REF1_VENT01	REF1_DHW01	REF1_SC01	REF1_PV02	30	93.0773	137422	143413	B	439.851	0.832402	0.848161
REF1_C258	REF1_INS06	REF1_WI02	REF1_GEN03	REF1_EM03	REF1_VENT01	REF1_DHW01	REF1_SC01	REF1_PV02	30	92.4104	142098	148089	B	454.191	0.832402	0.849249
REF1_C259	REF1_INS07	REF1_WI02	REF1_GEN03	REF1_EM03	REF1_VENT01	REF1_DHW01	REF1_SC01	REF1_PV02	30	93.2428	121013	127004	B	389.523	0.832402	0.847891
REF1_C260	REF1_INS08	REF1_WI02	REF1_GEN03	REF1_EM03	REF1_VENT01	REF1_DHW01	REF1_SC01	REF1_PV02	30	92.3941	121129	127120	B	389.879	0.832402	0.849276
REF1_C261	REF1_INS09	REF1_WI02	REF1_GEN03	REF1_EM03	REF1_VENT01	REF1_DHW01	REF1_SC01	REF1_PV02	30	91.7747	121583	127574	B	391.271	0.832402	0.850286
REF1_C262	REF1_INS10	REF1_WI02	REF1_GEN03	REF1_EM03	REF1_VENT01	REF1_DHW01	REF1_SC01	REF1_PV02	30	92.4602	126164	132155	B	405.32	0.832402	0.849168
REF1_C263	REF1_INS11	REF1_WI02	REF1_GEN03	REF1_EM03	REF1_VENT01	REF1_DHW01	REF1_SC01	REF1_PV02	30	91.6851	128492	134484	B	412.463	0.832402	0.850432
REF1_C264	REF1_INS12	REF1_WI02	REF1_GEN03	REF1_EM03	REF1_VENT01	REF1_DHW01	REF1_SC01	REF1_PV02	30	91.2027	130920	136911	B	419.909	0.832402	0.851219
REF1_C265	REF1_INS01	REF1_WI01	REF1_GEN02	REF1_EM03	REF1_VENT01	REF1_DHW01	REF1_SC01	REF1_PV02	31	94.4632	141350	147541	B	452.511	0.826816	0.8459
REF1_C266	REF1_INS02	REF1_WI01	REF1_GEN02	REF1_EM03	REF1_VENT01	REF1_DHW01	REF1_SC01	REF1_PV02	31	93.692	142042	148233	B	454.633	0.826816	0.847158
REF1_C267	REF1_INS03	REF1_WI01	REF1_GEN02	REF1_EM03	REF1_VENT01	REF1_DHW01	REF1_SC01	REF1_PV02	30	93.0527	142805	148797	B	456.361	0.832402	0.848201
REF1_C268	REF1_INS04	REF1_WI01	REF1_GEN02	REF1_EM03	REF1_VENT01	REF1_DHW01	REF1_SC01	REF1_PV02	31	94.3932	153094	159285	B	488.53	0.826816	0.846014
REF1_C269	REF1_INS05	REF1_WI01	REF1_GEN02	REF1_EM03	REF1_VENT01	REF1_DHW01	REF1_SC01	REF1_PV02	31	93.6278	157717	163908	B	502.707	0.826816	0.847263
REF1_C270	REF1_INS06	REF1_WI01	REF1_GEN02	REF1_EM03	REF1_VENT01	REF1_DHW01	REF1_SC01	REF1_PV02	30	92.9933	162410	168401	B	516.488	0.832402	0.848298
REF1_C271	REF1_INS07	REF1_WI01	REF1_GEN02	REF1_EM03	REF1_VENT01	REF1_DHW01	REF1_SC01	REF1_PV02	31	93.7835	141302	147493	B	452.363	0.826816	0.847009
REF1_C272	REF1_INS08	REF1_WI01	REF1_GEN02	REF1_EM03	REF1_VENT01	REF1_DHW01	REF1_SC01	REF1_PV02	30	92.9767	141441	147432	B	452.176	0.832402	0.848325
REF1_C273	REF1_INS09	REF1_WI01	REF1_GEN02	REF1_EM03	REF1_VENT01	REF1_DHW01	REF1_SC01	REF1_PV02	30	92.4512	141946	147937	B	453.724	0.832402	0.849182
REF1_C274	REF1_INS10	REF1_WI01	REF1_GEN02	REF1_EM03	REF1_VENT01	REF1_DHW01	REF1_SC01	REF1_PV02	30	93.0365	146472	152463	B	467.607	0.832402	0.848228
REF1_C275	REF1_INS11	REF1_WI01	REF1_GEN02	REF1_EM03	REF1_VENT01	REF1_DHW01	REF1_SC01	REF1_PV02	30	92.363	148856	154847	B	474.919	0.832402	0.849326
REF1_C276	REF1_INS12	REF1_WI01	REF1_GEN02	REF1_EM03	REF1_VENT01	REF1_DHW01	REF1_SC01	REF1_PV02	30	91.9063	151298	157289	B	482.407	0.832402	0.850071
REF1_C277	REF1_INS01	REF1_WI02	REF1_GEN02	REF1_EM03	REF1_VENT01	REF1_DHW01	REF1_SC01	REF1_PV02	31	93.4318	140860	147051	B	451.008	0.826816	0.847583
REF1_C278	REF1_INS02	REF1_WI02	REF1_GEN02	REF1_EM03	REF1_VENT01	REF1_DHW01	REF1_SC01	REF1_PV02	30	92.6079	141524	147515	B	452.43	0.832402	0.848927
REF1_C279	REF1_INS03	REF1_WI02	REF1_GEN02	REF1_EM03	REF1_VENT01	REF1_DHW01	REF1_SC01	REF1_PV02	30	91.9694	142287	148278	B	454.772	0.832402	0.849968
REF1_C280	REF1_INS04	REF1_WI02	REF1_GEN02	REF1_EM03	REF1_VENT01	REF1_DHW01	REF1_SC01	REF1_PV02	30	93.3618	152604	158596	B	486.415	0.832402	0.847697
REF1_C281	REF1_INS05	REF1_WI02	REF1_GEN02	REF1_EM03	REF1_VENT01	REF1_DHW01	REF1_SC01	REF1_PV02	30	92.5437	157198	163189	B	500.504	0.832402	0.849031
REF1_C282	REF1_INS06	REF1_WI02	REF1_GEN02	REF1_EM03	REF1_VENT01	REF1_DHW01	REF1_SC01	REF1_PV02	30	91.91	161892	167883	B	514.899	0.832402	0.850065
REF1_C283	REF1_INS07	REF1_WI02	REF1_GEN02	REF1_EM03	REF1_VENT01	REF1_DHW01	REF1_SC01	REF1_PV02	30	92.6991	140783	146774	B	450.159	0.832402	0.848778
REF1_C284	REF1_INS08	REF1_WI02	REF1_GEN02	REF1_EM03	REF1_VENT01	REF1_DHW01	REF1_SC01	REF1_PV02	30	91.8932	140923	146914	B	450.586	0.832402	0.850093
REF1_C285	REF1_INS09	REF1_WI02	REF1_GEN02	REF1_EM03	REF1_VENT01	REF1_DHW01	REF1_SC01	REF1_PV02	30	91.3182	141401	147392	B	452.052	0.832402	0.851031
REF1_C286	REF1_INS10	REF1_WI02	REF1_GEN02	REF1_EM03	REF1_VENT01	REF1_DHW01	REF1_SC01	REF1_PV02	30	91.9568	145956	151947	B	466.024	0.832402	0.849989
REF1_C287	REF1_INS11	REF1_WI02	REF1_GEN02	REF1_EM03	REF1_VENT01	REF1_DHW01	REF1_SC01	REF1_PV02	30	91.234	148313	154304	B	473.253	0.832402	0.851168
REF1_C288	REF1_INS12	REF1_WI02	REF1_GEN02	REF1_EM03	REF1_VENT01	REF1_DHW01	REF1_SC01	REF1_PV02	30	90.7779	150755	156746	B	480.743	0.832402	0.851912

## Sheet: S3.C_financial analysis REF2
S3.C List of combination and output values of financial analysis REF2							Reference building 2 values		113 [kgCO2/m2y]		418 [kWh/m2y]		CasaClima CLASS G
variant configurations									output values					reduction values
combo	insulating	window	generation	emission	ventilation	dhw	RES		CO2	PEi	GCfinancial	CasaClima CLASS	GC	CO2	PEi
									(kgCO2/m2y)	(kWh/m2y)	(€)		(€/m2)	(%)	(%)
REF2_C01	REF2_INS01	REF2_WI01	REF2_GEN01	REF2_EM01	REF2_VENT01	REF2_DHW01	REF2_SC01	REF2_PV01	68	207.271	578030	B	595.048	0.39823	0.504137
REF2_C02	REF2_INS01	REF2_WI01	REF2_GEN02	REF2_EM01	REF2_VENT01	REF2_DHW01	REF2_SC01	REF2_PV01	68	206.967	593628	B	611.106	0.39823	0.504863
REF2_C03	REF2_INS01	REF2_WI01	REF2_GEN03	REF2_EM01	REF2_VENT01	REF2_DHW01	REF2_SC01	REF2_PV01	61	185.668	563116	B	579.696	0.460177	0.555817
REF2_C04	REF2_INS01	REF2_WI01	REF2_GEN04	REF2_EM01	REF2_VENT01	REF2_DHW01	REF2_SC01	REF2_PV01	63	189.959	686104	B	706.304	0.442478	0.545553
REF2_C05	REF2_INS01	REF2_WI01	REF2_GEN01	REF2_EM02	REF2_VENT02	REF2_DHW01	REF2_SC01	REF2_PV01	35	106.648	441255	B	454.246	0.690265	0.744861
REF2_C06	REF2_INS01	REF2_WI01	REF2_GEN02	REF2_EM02	REF2_VENT02	REF2_DHW01	REF2_SC01	REF2_PV01	36	109.051	464981	B	478.671	0.681416	0.739113
REF2_C07	REF2_INS01	REF2_WI01	REF2_GEN03	REF2_EM02	REF2_VENT02	REF2_DHW01	REF2_SC01	REF2_PV01	29	87.8769	433814	B	446.586	0.743363	0.789768
REF2_C08	REF2_INS01	REF2_WI01	REF2_GEN04	REF2_EM02	REF2_VENT02	REF2_DHW01	REF2_SC01	REF2_PV01	30	91.6896	487604	B	501.96	0.734513	0.780647
REF2_C09	REF2_INS01	REF2_WI01	REF2_GEN03	REF2_EM03	REF2_VENT02	REF2_DHW01	REF2_SC01	REF2_PV01	23	70.9848	428565	B	441.183	0.79646	0.83018
REF2_C10	REF2_INS01	REF2_WI01	REF2_GEN04	REF2_EM03	REF2_VENT02	REF2_DHW01	REF2_SC01	REF2_PV01	25	77.197	485344	B	499.633	0.778761	0.815318
REF2_C11	REF2_INS01	REF2_WI01	REF2_GEN05	REF2_EM03	REF2_VENT02	REF2_DHW01	REF2_SC01	REF2_PV01	31	95.0019	442683	B	455.717	0.725664	0.772723
REF2_C12	REF2_INS01	REF2_WI01	REF2_GEN06	REF2_EM03	REF2_VENT02	REF2_DHW01	REF2_SC01	REF2_PV01	31	95.7389	464613	B	478.293	0.725664	0.77096
REF2_C13	REF2_INS02	REF2_WI01	REF2_GEN01	REF2_EM01	REF2_VENT01	REF2_DHW01	REF2_SC01	REF2_PV01	69	209.975	562037	C	578.584	0.389381	0.497666
REF2_C14	REF2_INS02	REF2_WI01	REF2_GEN02	REF2_EM01	REF2_VENT01	REF2_DHW01	REF2_SC01	REF2_PV01	69	209.673	577638	C	594.645	0.389381	0.498389
REF2_C15	REF2_INS02	REF2_WI01	REF2_GEN03	REF2_EM01	REF2_VENT01	REF2_DHW01	REF2_SC01	REF2_PV01	62	189.375	548730	B	564.886	0.451327	0.546949
REF2_C16	REF2_INS02	REF2_WI01	REF2_GEN04	REF2_EM01	REF2_VENT01	REF2_DHW01	REF2_SC01	REF2_PV01	63	192.46	669785	B	689.505	0.442478	0.53957
REF2_C17	REF2_INS02	REF2_WI01	REF2_GEN01	REF2_EM02	REF2_VENT02	REF2_DHW01	REF2_SC01	REF2_PV01	35	107.845	422846	B	435.295	0.690265	0.741997
REF2_C18	REF2_INS02	REF2_WI01	REF2_GEN02	REF2_EM02	REF2_VENT02	REF2_DHW01	REF2_SC01	REF2_PV01	36	110.29	446640	B	459.79	0.681416	0.736149
REF2_C19	REF2_INS02	REF2_WI01	REF2_GEN03	REF2_EM02	REF2_VENT02	REF2_DHW01	REF2_SC01	REF2_PV01	29	88.9717	415241	B	427.467	0.743363	0.787149
REF2_C20	REF2_INS02	REF2_WI01	REF2_GEN04	REF2_EM02	REF2_VENT02	REF2_DHW01	REF2_SC01	REF2_PV01	30	92.4773	468539	B	482.334	0.734513	0.778762
REF2_C21	REF2_INS02	REF2_WI01	REF2_GEN03	REF2_EM03	REF2_VENT02	REF2_DHW01	REF2_SC01	REF2_PV01	23	71.3955	408896	B	420.935	0.79646	0.829197
REF2_C22	REF2_INS02	REF2_WI01	REF2_GEN04	REF2_EM03	REF2_VENT02	REF2_DHW01	REF2_SC01	REF2_PV01	25	77.6076	465675	B	479.385	0.778761	0.814336
REF2_C23	REF2_INS02	REF2_WI01	REF2_GEN05	REF2_EM03	REF2_VENT02	REF2_DHW01	REF2_SC01	REF2_PV01	31	95.6349	423371	B	435.836	0.725664	0.771208
REF2_C24	REF2_INS02	REF2_WI01	REF2_GEN06	REF2_EM03	REF2_VENT02	REF2_DHW01	REF2_SC01	REF2_PV01	31	96.402	445349	B	458.461	0.725664	0.769373
REF2_C25	REF2_INS01	REF2_WI02	REF2_GEN01	REF2_EM01	REF2_VENT01	REF2_DHW01	REF2_SC01	REF2_PV01	65	196.6	561670	B	578.207	0.424779	0.529666
REF2_C26	REF2_INS01	REF2_WI02	REF2_GEN02	REF2_EM01	REF2_VENT01	REF2_DHW01	REF2_SC01	REF2_PV01	66	200.693	584315	B	601.518	0.415929	0.519873
REF2_C27	REF2_INS01	REF2_WI02	REF2_GEN03	REF2_EM01	REF2_VENT01	REF2_DHW01	REF2_SC01	REF2_PV01	59	179.208	553505	B	569.801	0.477876	0.571273
REF2_C28	REF2_INS01	REF2_WI02	REF2_GEN04	REF2_EM01	REF2_VENT01	REF2_DHW01	REF2_SC01	REF2_PV01	60	183.593	676645	B	696.567	0.469027	0.560782
REF2_C29	REF2_INS01	REF2_WI02	REF2_GEN01	REF2_EM02	REF2_VENT02	REF2_DHW01	REF2_SC01	REF2_PV01	34	103.459	436885	B	449.748	0.699115	0.75249
REF2_C30	REF2_INS01	REF2_WI02	REF2_GEN02	REF2_EM02	REF2_VENT02	REF2_DHW01	REF2_SC01	REF2_PV01	36	109.051	465723	B	479.434	0.681416	0.739113
REF2_C31	REF2_INS01	REF2_WI02	REF2_GEN03	REF2_EM02	REF2_VENT02	REF2_DHW01	REF2_SC01	REF2_PV01	28	86.251	431950	B	444.667	0.752212	0.793658
REF2_C32	REF2_INS01	REF2_WI02	REF2_GEN04	REF2_EM02	REF2_VENT02	REF2_DHW01	REF2_SC01	REF2_PV01	29	90.028	485682	B	499.982	0.743363	0.784622
REF2_C33	REF2_INS01	REF2_WI02	REF2_GEN03	REF2_EM03	REF2_VENT02	REF2_DHW01	REF2_SC01	REF2_PV01	23	70.2512	428131	B	440.736	0.79646	0.831935
REF2_C34	REF2_INS01	REF2_WI02	REF2_GEN04	REF2_EM03	REF2_VENT02	REF2_DHW01	REF2_SC01	REF2_PV01	25	76.4626	484908	B	499.185	0.778761	0.817075
REF2_C35	REF2_INS01	REF2_WI02	REF2_GEN05	REF2_EM03	REF2_VENT02	REF2_DHW01	REF2_SC01	REF2_PV01	31	93.6976	441335	B	454.328	0.725664	0.775843
REF2_C36	REF2_INS01	REF2_WI02	REF2_GEN06	REF2_EM03	REF2_VENT02	REF2_DHW01	REF2_SC01	REF2_PV01	31	94.3636	463151	B	476.787	0.725664	0.77425
REF2_C37	REF2_INS02	REF2_WI02	REF2_GEN01	REF2_EM01	REF2_VENT01	REF2_DHW01	REF2_SC01	REF2_PV01	67	203.691	552708	B	568.981	0.40708	0.5127
REF2_C38	REF2_INS02	REF2_WI02	REF2_GEN02	REF2_EM01	REF2_VENT01	REF2_DHW01	REF2_SC01	REF2_PV01	67	203.386	568303	B	585.035	0.40708	0.513431
REF2_C39	REF2_INS02	REF2_WI02	REF2_GEN03	REF2_EM01	REF2_VENT01	REF2_DHW01	REF2_SC01	REF2_PV01	60	182.891	539081	B	554.952	0.469027	0.562461
REF2_C40	REF2_INS02	REF2_WI02	REF2_GEN04	REF2_EM01	REF2_VENT01	REF2_DHW01	REF2_SC01	REF2_PV01	61	186.08	660303	B	679.744	0.460177	0.554832
REF2_C41	REF2_INS02	REF2_WI02	REF2_GEN01	REF2_EM02	REF2_VENT02	REF2_DHW01	REF2_SC01	REF2_PV01	35	105.858	420223	B	432.596	0.690265	0.746751
REF2_C42	REF2_INS02	REF2_WI02	REF2_GEN02	REF2_EM02	REF2_VENT02	REF2_DHW01	REF2_SC01	REF2_PV01	35	108.189	444015	B	457.087	0.690265	0.741175
REF2_C43	REF2_INS02	REF2_WI02	REF2_GEN03	REF2_EM02	REF2_VENT02	REF2_DHW01	REF2_SC01	REF2_PV01	28	87.2595	413239	B	425.406	0.752212	0.791245
REF2_C44	REF2_INS02	REF2_WI02	REF2_GEN04	REF2_EM02	REF2_VENT02	REF2_DHW01	REF2_SC01	REF2_PV01	30	90.73	466480	B	480.215	0.734513	0.782943
REF2_C45	REF2_INS02	REF2_WI02	REF2_GEN03	REF2_EM03	REF2_VENT02	REF2_DHW01	REF2_SC01	REF2_PV01	23	70.5817	408333	B	420.356	0.79646	0.831144
REF2_C46	REF2_INS02	REF2_WI02	REF2_GEN04	REF2_EM03	REF2_VENT02	REF2_DHW01	REF2_SC01	REF2_PV01	25	76.792	465109	B	478.803	0.778761	0.816287
REF2_C47	REF2_INS02	REF2_WI02	REF2_GEN05	REF2_EM03	REF2_VENT02	REF2_DHW01	REF2_SC01	REF2_PV01	31	94.2482	421890	B	434.311	0.725664	0.774526
REF2_C48	REF2_INS02	REF2_WI02	REF2_GEN06	REF2_EM03	REF2_VENT02	REF2_DHW01	REF2_SC01	REF2_PV01	31	94.9444	443755	B	456.82	0.725664	0.77286
REF2_C49	REF2_INS01	REF2_WI01	REF2_GEN01	REF2_EM01	REF2_VENT01	REF2_DHW01	REF2_SC01	REF2_PV02	66	199.879	573450	B	590.333	0.415929	0.52182
REF2_C50	REF2_INS01	REF2_WI01	REF2_GEN02	REF2_EM01	REF2_VENT01	REF2_DHW01	REF2_SC01	REF2_PV02	66	199.576	589048	B	606.391	0.415929	0.522546
REF2_C51	REF2_INS01	REF2_WI01	REF2_GEN03	REF2_EM01	REF2_VENT01	REF2_DHW01	REF2_SC01	REF2_PV02	59	178.277	558536	B	574.981	0.477876	0.573501
REF2_C52	REF2_INS01	REF2_WI01	REF2_GEN04	REF2_EM01	REF2_VENT01	REF2_DHW01	REF2_SC01	REF2_PV02	60	182.567	681524	B	701.59	0.469027	0.563237
REF2_C53	REF2_INS01	REF2_WI01	REF2_GEN01	REF2_EM02	REF2_VENT02	REF2_DHW01	REF2_SC01	REF2_PV02	32	99.2565	436675	B	449.531	0.716814	0.762544
REF2_C54	REF2_INS01	REF2_WI01	REF2_GEN02	REF2_EM02	REF2_VENT02	REF2_DHW01	REF2_SC01	REF2_PV02	33	101.659	460401	B	473.956	0.707965	0.756797
REF2_C55	REF2_INS01	REF2_WI01	REF2_GEN03	REF2_EM02	REF2_VENT02	REF2_DHW01	REF2_SC01	REF2_PV02	26	80.4852	429234	B	441.871	0.769912	0.807452
REF2_C56	REF2_INS01	REF2_WI01	REF2_GEN04	REF2_EM02	REF2_VENT02	REF2_DHW01	REF2_SC01	REF2_PV02	27	84.298	483024	B	497.245	0.761062	0.79833
REF2_C57	REF2_INS01	REF2_WI01	REF2_GEN03	REF2_EM03	REF2_VENT02	REF2_DHW01	REF2_SC01	REF2_PV02	21	63.5931	423985	B	436.468	0.814159	0.847863
REF2_C58	REF2_INS01	REF2_WI01	REF2_GEN04	REF2_EM03	REF2_VENT02	REF2_DHW01	REF2_SC01	REF2_PV02	23	69.8053	480764	B	494.918	0.79646	0.833002
REF2_C59	REF2_INS01	REF2_WI01	REF2_GEN05	REF2_EM03	REF2_VENT02	REF2_DHW01	REF2_SC01	REF2_PV02	29	87.6102	438103	B	451.002	0.743363	0.790406
REF2_C60	REF2_INS01	REF2_WI01	REF2_GEN06	REF2_EM03	REF2_VENT02	REF2_DHW01	REF2_SC01	REF2_PV02	29	88.3472	460033	B	473.578	0.743363	0.788643
REF2_C61	REF2_INS02	REF2_WI01	REF2_GEN01	REF2_EM01	REF2_VENT01	REF2_DHW01	REF2_SC01	REF2_PV02	67	202.584	557457	B	573.869	0.40708	0.51535
REF2_C62	REF2_INS02	REF2_WI01	REF2_GEN02	REF2_EM01	REF2_VENT01	REF2_DHW01	REF2_SC01	REF2_PV02	67	202.282	573058	B	589.93	0.40708	0.516072
REF2_C63	REF2_INS02	REF2_WI01	REF2_GEN03	REF2_EM01	REF2_VENT01	REF2_DHW01	REF2_SC01	REF2_PV02	60	181.984	544150	B	560.171	0.469027	0.564633
REF2_C64	REF2_INS02	REF2_WI01	REF2_GEN04	REF2_EM01	REF2_VENT01	REF2_DHW01	REF2_SC01	REF2_PV02	61	185.068	665205	B	684.79	0.460177	0.557253
REF2_C65	REF2_INS02	REF2_WI01	REF2_GEN01	REF2_EM02	REF2_VENT02	REF2_DHW01	REF2_SC01	REF2_PV02	33	100.453	418266	B	430.581	0.707965	0.759681
REF2_C66	REF2_INS02	REF2_WI01	REF2_GEN02	REF2_EM02	REF2_VENT02	REF2_DHW01	REF2_SC01	REF2_PV02	34	102.898	442060	B	455.075	0.699115	0.753832
REF2_C67	REF2_INS02	REF2_WI01	REF2_GEN03	REF2_EM02	REF2_VENT02	REF2_DHW01	REF2_SC01	REF2_PV02	27	81.5801	410661	B	422.752	0.761062	0.804832
REF2_C68	REF2_INS02	REF2_WI01	REF2_GEN04	REF2_EM02	REF2_VENT02	REF2_DHW01	REF2_SC01	REF2_PV02	28	85.0857	463959	B	477.619	0.752212	0.796446
REF2_C69	REF2_INS02	REF2_WI01	REF2_GEN03	REF2_EM03	REF2_VENT02	REF2_DHW01	REF2_SC01	REF2_PV02	21	64.0038	404316	B	416.22	0.814159	0.846881
REF2_C70	REF2_INS02	REF2_WI01	REF2_GEN04	REF2_EM03	REF2_VENT02	REF2_DHW01	REF2_SC01	REF2_PV02	23	70.2159	461095	B	474.67	0.79646	0.832019
REF2_C71	REF2_INS02	REF2_WI01	REF2_GEN05	REF2_EM03	REF2_VENT02	REF2_DHW01	REF2_SC01	REF2_PV02	29	88.2432	418791	B	431.121	0.743363	0.788892
REF2_C72	REF2_INS02	REF2_WI01	REF2_GEN06	REF2_EM03	REF2_VENT02	REF2_DHW01	REF2_SC01	REF2_PV02	29	89.0104	440769	B	453.746	0.743363	0.787057
REF2_C73	REF2_INS01	REF2_WI02	REF2_GEN01	REF2_EM01	REF2_VENT01	REF2_DHW01	REF2_SC01	REF2_PV02	62	189.208	557090	B	573.492	0.451327	0.547349
REF2_C74	REF2_INS01	REF2_WI02	REF2_GEN02	REF2_EM01	REF2_VENT01	REF2_DHW01	REF2_SC01	REF2_PV02	64	193.301	579735	B	596.804	0.433628	0.537556
REF2_C75	REF2_INS01	REF2_WI02	REF2_GEN03	REF2_EM01	REF2_VENT01	REF2_DHW01	REF2_SC01	REF2_PV02	57	171.816	548925	B	565.086	0.495575	0.588957
REF2_C76	REF2_INS01	REF2_WI02	REF2_GEN04	REF2_EM01	REF2_VENT01	REF2_DHW01	REF2_SC01	REF2_PV02	58	176.202	672065	B	691.852	0.486726	0.578465
REF2_C77	REF2_INS01	REF2_WI02	REF2_GEN01	REF2_EM02	REF2_VENT02	REF2_DHW01	REF2_SC01	REF2_PV02	31	96.0673	432306	B	445.033	0.725664	0.770174
REF2_C78	REF2_INS01	REF2_WI02	REF2_GEN02	REF2_EM02	REF2_VENT02	REF2_DHW01	REF2_SC01	REF2_PV02	33	101.659	461143	B	474.72	0.707965	0.756797
REF2_C79	REF2_INS01	REF2_WI02	REF2_GEN03	REF2_EM02	REF2_VENT02	REF2_DHW01	REF2_SC01	REF2_PV02	26	78.8593	427370	B	439.953	0.769912	0.811341
REF2_C80	REF2_INS01	REF2_WI02	REF2_GEN04	REF2_EM02	REF2_VENT02	REF2_DHW01	REF2_SC01	REF2_PV02	27	82.6364	481103	B	495.267	0.761062	0.802305
REF2_C81	REF2_INS01	REF2_WI02	REF2_GEN03	REF2_EM03	REF2_VENT02	REF2_DHW01	REF2_SC01	REF2_PV02	20	62.8595	423551	B	436.021	0.823009	0.849618
REF2_C82	REF2_INS01	REF2_WI02	REF2_GEN04	REF2_EM03	REF2_VENT02	REF2_DHW01	REF2_SC01	REF2_PV02	22	69.071	480329	B	494.47	0.80531	0.834758
REF2_C83	REF2_INS01	REF2_WI02	REF2_GEN05	REF2_EM03	REF2_VENT02	REF2_DHW01	REF2_SC01	REF2_PV02	28	86.3059	436755	B	449.614	0.752212	0.793527
REF2_C84	REF2_INS01	REF2_WI02	REF2_GEN06	REF2_EM03	REF2_VENT02	REF2_DHW01	REF2_SC01	REF2_PV02	28	86.972	458571	B	472.072	0.752212	0.791933
REF2_C85	REF2_INS02	REF2_WI02	REF2_GEN01	REF2_EM01	REF2_VENT01	REF2_DHW01	REF2_SC01	REF2_PV02	65	196.3	548128	B	564.266	0.424779	0.530384
REF2_C86	REF2_INS02	REF2_WI02	REF2_GEN02	REF2_EM01	REF2_VENT01	REF2_DHW01	REF2_SC01	REF2_PV02	65	195.994	563724	B	580.321	0.424779	0.531114
REF2_C87	REF2_INS02	REF2_WI02	REF2_GEN03	REF2_EM01	REF2_VENT01	REF2_DHW01	REF2_SC01	REF2_PV02	58	175.5	534501	B	550.238	0.486726	0.580144
REF2_C88	REF2_INS02	REF2_WI02	REF2_GEN04	REF2_EM01	REF2_VENT01	REF2_DHW01	REF2_SC01	REF2_PV02	59	178.688	655723	B	675.029	0.477876	0.572516
REF2_C89	REF2_INS02	REF2_WI02	REF2_GEN01	REF2_EM02	REF2_VENT02	REF2_DHW01	REF2_SC01	REF2_PV02	32	98.4665	415619	B	427.856	0.716814	0.764434
REF2_C90	REF2_INS02	REF2_WI02	REF2_GEN02	REF2_EM02	REF2_VENT02	REF2_DHW01	REF2_SC01	REF2_PV02	33	100.797	439435	B	452.373	0.707965	0.758858
REF2_C91	REF2_INS02	REF2_WI02	REF2_GEN03	REF2_EM02	REF2_VENT02	REF2_DHW01	REF2_SC01	REF2_PV02	26	79.8678	408659	B	420.691	0.769912	0.808929
REF2_C92	REF2_INS02	REF2_WI02	REF2_GEN04	REF2_EM02	REF2_VENT02	REF2_DHW01	REF2_SC01	REF2_PV02	27	83.3383	461900	B	475.5	0.761062	0.800626
REF2_C93	REF2_INS02	REF2_WI02	REF2_GEN03	REF2_EM03	REF2_VENT02	REF2_DHW01	REF2_SC01	REF2_PV02	20	63.1901	403753	B	415.641	0.823009	0.848828
REF2_C94	REF2_INS02	REF2_WI02	REF2_GEN04	REF2_EM03	REF2_VENT02	REF2_DHW01	REF2_SC01	REF2_PV02	23	69.4003	460529	B	474.088	0.79646	0.833971
REF2_C95	REF2_INS02	REF2_WI02	REF2_GEN05	REF2_EM03	REF2_VENT02	REF2_DHW01	REF2_SC01	REF2_PV02	28	86.8565	417310	B	429.596	0.752212	0.792209
REF2_C96	REF2_INS02	REF2_WI02	REF2_GEN06	REF2_EM03	REF2_VENT02	REF2_DHW01	REF2_SC01	REF2_PV02	29	87.5527	439175	B	452.105	0.743363	0.790544

## Sheet: S3.D_macro analysis REF2
S3.D List of combination and output values of macro analysis REF2							Reference building 2 values		113 [kgCO2/m2y]		418 [kWh/m2y]			CasaClima CLASS G
variant configurations									output values						reduction values
combo	insulating	window	generation	emission	ventilation	dhw	RES		CO2	PEi	GC	CasaClima CLASS	GCmacro	GC	CO2	PEi
									(kgCO2/m2y)	(kWh/m2y)	(€)		(€)	(€/m2)	(%)	(%)
REF2_C01	REF2_INS01	REF2_WI01	REF2_GEN01	REF2_EM01	REF2_VENT01	REF2_DHW01	REF2_SC01	REF2_PV01	68	207.271	552670	B	593129	610.592	0.39823	0.504137
REF2_C02	REF2_INS01	REF2_WI01	REF2_GEN02	REF2_EM01	REF2_VENT01	REF2_DHW01	REF2_SC01	REF2_PV01	68	206.967	566807	B	607265	625.145	0.39823	0.504863
REF2_C03	REF2_INS01	REF2_WI01	REF2_GEN03	REF2_EM01	REF2_VENT01	REF2_DHW01	REF2_SC01	REF2_PV01	61	185.668	535966	B	572259	589.108	0.460177	0.555817
REF2_C04	REF2_INS01	REF2_WI01	REF2_GEN04	REF2_EM01	REF2_VENT01	REF2_DHW01	REF2_SC01	REF2_PV01	63	189.959	648398	B	685882	706.075	0.442478	0.545553
REF2_C05	REF2_INS01	REF2_WI01	REF2_GEN01	REF2_EM02	REF2_VENT02	REF2_DHW01	REF2_SC01	REF2_PV01	35	106.648	413670	B	434495	447.287	0.690265	0.744861
REF2_C06	REF2_INS01	REF2_WI01	REF2_GEN02	REF2_EM02	REF2_VENT02	REF2_DHW01	REF2_SC01	REF2_PV01	36	109.051	435590	B	457009	470.464	0.681416	0.739113
REF2_C07	REF2_INS01	REF2_WI01	REF2_GEN03	REF2_EM02	REF2_VENT02	REF2_DHW01	REF2_SC01	REF2_PV01	29	87.8769	404949	B	422204	434.634	0.743363	0.789768
REF2_C08	REF2_INS01	REF2_WI01	REF2_GEN04	REF2_EM02	REF2_VENT02	REF2_DHW01	REF2_SC01	REF2_PV01	30	91.6896	453626	B	471476	485.357	0.734513	0.780647
REF2_C09	REF2_INS01	REF2_WI01	REF2_GEN03	REF2_EM03	REF2_VENT02	REF2_DHW01	REF2_SC01	REF2_PV01	23	70.9848	396938	B	410623	422.712	0.79646	0.83018
REF2_C10	REF2_INS01	REF2_WI01	REF2_GEN04	REF2_EM03	REF2_VENT02	REF2_DHW01	REF2_SC01	REF2_PV01	25	77.197	449460	B	464335	478.006	0.778761	0.815318
REF2_C11	REF2_INS01	REF2_WI01	REF2_GEN05	REF2_EM03	REF2_VENT02	REF2_DHW01	REF2_SC01	REF2_PV01	31	95.0019	413272	B	431717	444.427	0.725664	0.772723
REF2_C12	REF2_INS01	REF2_WI01	REF2_GEN06	REF2_EM03	REF2_VENT02	REF2_DHW01	REF2_SC01	REF2_PV01	31	95.7389	433316	B	451761	465.061	0.725664	0.77096
REF2_C13	REF2_INS02	REF2_WI01	REF2_GEN01	REF2_EM01	REF2_VENT01	REF2_DHW01	REF2_SC01	REF2_PV01	69	209.975	540343	C	581397	598.514	0.389381	0.497666
REF2_C14	REF2_INS02	REF2_WI01	REF2_GEN02	REF2_EM01	REF2_VENT01	REF2_DHW01	REF2_SC01	REF2_PV01	69	209.673	554482	C	595535	613.069	0.389381	0.498389
REF2_C15	REF2_INS02	REF2_WI01	REF2_GEN03	REF2_EM01	REF2_VENT01	REF2_DHW01	REF2_SC01	REF2_PV01	62	189.375	525245	B	562133	578.684	0.451327	0.546949
REF2_C16	REF2_INS02	REF2_WI01	REF2_GEN04	REF2_EM01	REF2_VENT01	REF2_DHW01	REF2_SC01	REF2_PV01	63	192.46	635745	B	673228	693.05	0.442478	0.53957
REF2_C17	REF2_INS02	REF2_WI01	REF2_GEN01	REF2_EM02	REF2_VENT02	REF2_DHW01	REF2_SC01	REF2_PV01	35	107.845	398927	B	419751	432.11	0.690265	0.741997
REF2_C18	REF2_INS02	REF2_WI01	REF2_GEN02	REF2_EM02	REF2_VENT02	REF2_DHW01	REF2_SC01	REF2_PV01	36	110.29	420914	B	442333	455.356	0.681416	0.736149
REF2_C19	REF2_INS02	REF2_WI01	REF2_GEN03	REF2_EM02	REF2_VENT02	REF2_DHW01	REF2_SC01	REF2_PV01	29	88.9717	389264	B	406519	418.487	0.743363	0.787149
REF2_C20	REF2_INS02	REF2_WI01	REF2_GEN04	REF2_EM02	REF2_VENT02	REF2_DHW01	REF2_SC01	REF2_PV01	30	92.4773	438227	B	456077	469.505	0.734513	0.778762
REF2_C21	REF2_INS02	REF2_WI01	REF2_GEN03	REF2_EM03	REF2_VENT02	REF2_DHW01	REF2_SC01	REF2_PV01	23	71.3965	380937	B	394621	406.24	0.79646	0.829195
REF2_C22	REF2_INS02	REF2_WI01	REF2_GEN04	REF2_EM03	REF2_VENT02	REF2_DHW01	REF2_SC01	REF2_PV01	25	77.6076	433457	B	448332	461.531	0.778761	0.814336
REF2_C23	REF2_INS02	REF2_WI01	REF2_GEN05	REF2_EM03	REF2_VENT02	REF2_DHW01	REF2_SC01	REF2_PV01	31	95.6349	397625	B	416070	428.319	0.725664	0.771208
REF2_C24	REF2_INS02	REF2_WI01	REF2_GEN06	REF2_EM03	REF2_VENT02	REF2_DHW01	REF2_SC01	REF2_PV01	31	96.402	417717	B	436162	449.003	0.725664	0.769373
REF2_C25	REF2_INS01	REF2_WI02	REF2_GEN01	REF2_EM01	REF2_VENT01	REF2_DHW01	REF2_SC01	REF2_PV01	65	196.6	536243	B	574917	591.844	0.424779	0.529666
REF2_C26	REF2_INS01	REF2_WI02	REF2_GEN02	REF2_EM01	REF2_VENT01	REF2_DHW01	REF2_SC01	REF2_PV01	66	200.693	557426	B	596695	614.263	0.415929	0.519873
REF2_C27	REF2_INS01	REF2_WI02	REF2_GEN03	REF2_EM01	REF2_VENT01	REF2_DHW01	REF2_SC01	REF2_PV01	59	179.208	526286	B	561390	577.919	0.477876	0.571273
REF2_C28	REF2_INS01	REF2_WI02	REF2_GEN04	REF2_EM01	REF2_VENT01	REF2_DHW01	REF2_SC01	REF2_PV01	60	183.593	638871	B	674570	694.431	0.469027	0.560782
REF2_C29	REF2_INS01	REF2_WI02	REF2_GEN01	REF2_EM02	REF2_VENT02	REF2_DHW01	REF2_SC01	REF2_PV01	34	103.459	409234	B	429463	442.107	0.699115	0.75249
REF2_C30	REF2_INS01	REF2_WI02	REF2_GEN02	REF2_EM02	REF2_VENT02	REF2_DHW01	REF2_SC01	REF2_PV01	36	109.051	436264	B	457683	471.158	0.681416	0.739113
REF2_C31	REF2_INS01	REF2_WI02	REF2_GEN03	REF2_EM02	REF2_VENT02	REF2_DHW01	REF2_SC01	REF2_PV01	28	86.251	402240	B	418899	431.232	0.752212	0.793658
REF2_C32	REF2_INS01	REF2_WI02	REF2_GEN04	REF2_EM02	REF2_VENT02	REF2_DHW01	REF2_SC01	REF2_PV01	29	90.028	451638	B	468892	482.697	0.743363	0.784622
REF2_C33	REF2_INS01	REF2_WI02	REF2_GEN03	REF2_EM03	REF2_VENT02	REF2_DHW01	REF2_SC01	REF2_PV01	23	70.2512	396437	B	410121	422.196	0.79646	0.831935
REF2_C34	REF2_INS01	REF2_WI02	REF2_GEN04	REF2_EM03	REF2_VENT02	REF2_DHW01	REF2_SC01	REF2_PV01	25	76.4626	448958	B	463832	477.489	0.778761	0.817075
REF2_C35	REF2_INS01	REF2_WI02	REF2_GEN05	REF2_EM03	REF2_VENT02	REF2_DHW01	REF2_SC01	REF2_PV01	31	93.6976	411856	B	430300	442.969	0.725664	0.775843
REF2_C36	REF2_INS01	REF2_WI02	REF2_GEN06	REF2_EM03	REF2_VENT02	REF2_DHW01	REF2_SC01	REF2_PV01	31	94.3636	431786	B	450231	463.486	0.725664	0.77425
REF2_C37	REF2_INS02	REF2_WI02	REF2_GEN01	REF2_EM01	REF2_VENT01	REF2_DHW01	REF2_SC01	REF2_PV01	67	203.691	530946	B	570810	587.616	0.40708	0.5127
REF2_C38	REF2_INS02	REF2_WI02	REF2_GEN02	REF2_EM01	REF2_VENT01	REF2_DHW01	REF2_SC01	REF2_PV01	67	203.386	545080	B	584944	602.166	0.40708	0.513431
REF2_C39	REF2_INS02	REF2_WI02	REF2_GEN03	REF2_EM01	REF2_VENT01	REF2_DHW01	REF2_SC01	REF2_PV01	60	182.891	515528	B	551227	567.456	0.469027	0.562461
REF2_C40	REF2_INS02	REF2_WI02	REF2_GEN04	REF2_EM01	REF2_VENT01	REF2_DHW01	REF2_SC01	REF2_PV01	61	186.08	626195	B	662489	681.994	0.460177	0.554832
REF2_C41	REF2_INS02	REF2_WI02	REF2_GEN01	REF2_EM02	REF2_VENT02	REF2_DHW01	REF2_SC01	REF2_PV01	35	105.858	396417	B	417241	429.526	0.690265	0.746751
REF2_C42	REF2_INS02	REF2_WI02	REF2_GEN02	REF2_EM02	REF2_VENT02	REF2_DHW01	REF2_SC01	REF2_PV01	35	108.189	418221	B	439046	451.972	0.690265	0.741175
REF2_C43	REF2_INS02	REF2_WI02	REF2_GEN03	REF2_EM02	REF2_VENT02	REF2_DHW01	REF2_SC01	REF2_PV01	28	87.2595	421187	B	437846	450.737	0.752212	0.791245
REF2_C44	REF2_INS02	REF2_WI02	REF2_GEN04	REF2_EM02	REF2_VENT02	REF2_DHW01	REF2_SC01	REF2_PV01	30	90.73	436101	B	453951	467.316	0.734513	0.782943
REF2_C45	REF2_INS02	REF2_WI02	REF2_GEN03	REF2_EM03	REF2_VENT02	REF2_DHW01	REF2_SC01	REF2_PV01	23	70.5817	380305	B	393990	405.589	0.79646	0.831144
REF2_C46	REF2_INS02	REF2_WI02	REF2_GEN04	REF2_EM03	REF2_VENT02	REF2_DHW01	REF2_SC01	REF2_PV01	25	76.792	432824	B	447699	460.88	0.778761	0.816287
REF2_C47	REF2_INS02	REF2_WI02	REF2_GEN05	REF2_EM03	REF2_VENT02	REF2_DHW01	REF2_SC01	REF2_PV01	31	94.2482	396077	B	414521	426.726	0.725664	0.774526
REF2_C48	REF2_INS02	REF2_WI02	REF2_GEN06	REF2_EM03	REF2_VENT02	REF2_DHW01	REF2_SC01	REF2_PV01	31	94.9444	416055	B	434500	447.293	0.725664	0.77286
REF2_C49	REF2_INS01	REF2_WI01	REF2_GEN01	REF2_EM01	REF2_VENT01	REF2_DHW01	REF2_SC01	REF2_PV02	66	199.879	547430	B	586699	603.972	0.415929	0.52182
REF2_C50	REF2_INS01	REF2_WI01	REF2_GEN02	REF2_EM01	REF2_VENT01	REF2_DHW01	REF2_SC01	REF2_PV02	66	199.576	561566	B	600835	618.525	0.415929	0.522546
REF2_C51	REF2_INS01	REF2_WI01	REF2_GEN03	REF2_EM01	REF2_VENT01	REF2_DHW01	REF2_SC01	REF2_PV02	59	178.277	530725	B	565829	582.488	0.477876	0.573501
REF2_C52	REF2_INS01	REF2_WI01	REF2_GEN04	REF2_EM01	REF2_VENT01	REF2_DHW01	REF2_SC01	REF2_PV02	60	182.567	643157	B	678856	698.843	0.469027	0.563237
REF2_C53	REF2_INS01	REF2_WI01	REF2_GEN01	REF2_EM02	REF2_VENT02	REF2_DHW01	REF2_SC01	REF2_PV02	32	99.2565	408430	B	427469	440.055	0.716814	0.762544
REF2_C54	REF2_INS01	REF2_WI01	REF2_GEN02	REF2_EM02	REF2_VENT02	REF2_DHW01	REF2_SC01	REF2_PV02	33	101.659	430349	B	449984	463.232	0.707965	0.756797
REF2_C55	REF2_INS01	REF2_WI01	REF2_GEN03	REF2_EM02	REF2_VENT02	REF2_DHW01	REF2_SC01	REF2_PV02	26	80.4852	398931	B	414400	426.601	0.769912	0.807452
REF2_C56	REF2_INS01	REF2_WI01	REF2_GEN04	REF2_EM02	REF2_VENT02	REF2_DHW01	REF2_SC01	REF2_PV02	27	84.298	448386	B	464450	478.125	0.761062	0.79833
REF2_C57	REF2_INS01	REF2_WI01	REF2_GEN03	REF2_EM03	REF2_VENT02	REF2_DHW01	REF2_SC01	REF2_PV02	21	63.5931	391698	B	404192	416.093	0.814159	0.847863
REF2_C58	REF2_INS01	REF2_WI01	REF2_GEN04	REF2_EM03	REF2_VENT02	REF2_DHW01	REF2_SC01	REF2_PV02	23	69.8053	444220	B	457905	471.386	0.79646	0.833002
REF2_C59	REF2_INS01	REF2_WI01	REF2_GEN05	REF2_EM03	REF2_VENT02	REF2_DHW01	REF2_SC01	REF2_PV02	29	87.6102	408032	B	425286	437.807	0.743363	0.790406
REF2_C60	REF2_INS01	REF2_WI01	REF2_GEN06	REF2_EM03	REF2_VENT02	REF2_DHW01	REF2_SC01	REF2_PV02	29	88.3472	428076	B	445330	458.442	0.743363	0.788643
REF2_C61	REF2_INS02	REF2_WI01	REF2_GEN01	REF2_EM01	REF2_VENT01	REF2_DHW01	REF2_SC01	REF2_PV02	67	202.584	535102	B	574966	591.895	0.40708	0.51535
REF2_C62	REF2_INS02	REF2_WI01	REF2_GEN02	REF2_EM01	REF2_VENT01	REF2_DHW01	REF2_SC01	REF2_PV02	67	202.282	549241	B	589105	606.45	0.40708	0.516072
REF2_C63	REF2_INS02	REF2_WI01	REF2_GEN03	REF2_EM01	REF2_VENT01	REF2_DHW01	REF2_SC01	REF2_PV02	60	181.984	520004	B	555703	572.064	0.469027	0.564633
REF2_C64	REF2_INS02	REF2_WI01	REF2_GEN04	REF2_EM01	REF2_VENT01	REF2_DHW01	REF2_SC01	REF2_PV02	61	185.068	630504	B	666798	686.43	0.460177	0.557253
REF2_C65	REF2_INS02	REF2_WI01	REF2_GEN01	REF2_EM02	REF2_VENT02	REF2_DHW01	REF2_SC01	REF2_PV02	33	100.453	393687	B	413321	425.49	0.707965	0.759681
REF2_C66	REF2_INS02	REF2_WI01	REF2_GEN02	REF2_EM02	REF2_VENT02	REF2_DHW01	REF2_SC01	REF2_PV02	34	102.898	415673	B	435903	448.737	0.699115	0.753832
REF2_C67	REF2_INS02	REF2_WI01	REF2_GEN03	REF2_EM02	REF2_VENT02	REF2_DHW01	REF2_SC01	REF2_PV02	27	81.5801	384024	B	400088	411.868	0.761062	0.804832
REF2_C68	REF2_INS02	REF2_WI01	REF2_GEN04	REF2_EM02	REF2_VENT02	REF2_DHW01	REF2_SC01	REF2_PV02	28	85.0857	432987	B	449646	462.885	0.752212	0.796446
REF2_C69	REF2_INS02	REF2_WI01	REF2_GEN03	REF2_EM03	REF2_VENT02	REF2_DHW01	REF2_SC01	REF2_PV02	21	64.0049	375696	B	388191	399.62	0.814159	0.846878
REF2_C70	REF2_INS02	REF2_WI01	REF2_GEN04	REF2_EM03	REF2_VENT02	REF2_DHW01	REF2_SC01	REF2_PV02	23	70.2159	428217	B	441901	454.912	0.79646	0.832019
REF2_C71	REF2_INS02	REF2_WI01	REF2_GEN05	REF2_EM03	REF2_VENT02	REF2_DHW01	REF2_SC01	REF2_PV02	29	88.2432	392385	B	409639	421.7	0.743363	0.788892
REF2_C72	REF2_INS02	REF2_WI01	REF2_GEN06	REF2_EM03	REF2_VENT02	REF2_DHW01	REF2_SC01	REF2_PV02	29	89.0104	412477	B	429731	442.384	0.743363	0.787057
REF2_C73	REF2_INS01	REF2_WI02	REF2_GEN01	REF2_EM01	REF2_VENT01	REF2_DHW01	REF2_SC01	REF2_PV02	62	189.208	531003	B	567892	584.612	0.451327	0.547349
REF2_C74	REF2_INS01	REF2_WI02	REF2_GEN02	REF2_EM01	REF2_VENT01	REF2_DHW01	REF2_SC01	REF2_PV02	64	193.301	552185	B	590264	607.643	0.433628	0.537556
REF2_C75	REF2_INS01	REF2_WI02	REF2_GEN03	REF2_EM01	REF2_VENT01	REF2_DHW01	REF2_SC01	REF2_PV02	57	171.816	521046	B	554960	571.299	0.495575	0.588957
REF2_C76	REF2_INS01	REF2_WI02	REF2_GEN04	REF2_EM01	REF2_VENT01	REF2_DHW01	REF2_SC01	REF2_PV02	58	176.202	633630	B	668139	687.811	0.486726	0.578465
REF2_C77	REF2_INS01	REF2_WI02	REF2_GEN01	REF2_EM02	REF2_VENT02	REF2_DHW01	REF2_SC01	REF2_PV02	31	96.0673	403993	B	422438	434.875	0.725664	0.770174
REF2_C78	REF2_INS01	REF2_WI02	REF2_GEN02	REF2_EM02	REF2_VENT02	REF2_DHW01	REF2_SC01	REF2_PV02	33	101.659	431023	B	450658	463.926	0.707965	0.756797
REF2_C79	REF2_INS01	REF2_WI02	REF2_GEN03	REF2_EM02	REF2_VENT02	REF2_DHW01	REF2_SC01	REF2_PV02	26	78.8593	396999	B	412469	424.613	0.769912	0.811341
REF2_C80	REF2_INS01	REF2_WI02	REF2_GEN04	REF2_EM02	REF2_VENT02	REF2_DHW01	REF2_SC01	REF2_PV02	27	82.6364	446397	B	462462	476.078	0.761062	0.802305
REF2_C81	REF2_INS01	REF2_WI02	REF2_GEN03	REF2_EM03	REF2_VENT02	REF2_DHW01	REF2_SC01	REF2_PV02	20	62.8595	391196	B	403096	414.964	0.823009	0.849618
REF2_C82	REF2_INS01	REF2_WI02	REF2_GEN04	REF2_EM03	REF2_VENT02	REF2_DHW01	REF2_SC01	REF2_PV02	22	69.071	443717	B	456807	470.256	0.80531	0.834758
REF2_C83	REF2_INS01	REF2_WI02	REF2_GEN05	REF2_EM03	REF2_VENT02	REF2_DHW01	REF2_SC01	REF2_PV02	28	86.3059	406616	B	423275	435.737	0.752212	0.793527
REF2_C84	REF2_INS01	REF2_WI02	REF2_GEN06	REF2_EM03	REF2_VENT02	REF2_DHW01	REF2_SC01	REF2_PV02	28	86.972	426546	B	443205	456.254	0.752212	0.791933
REF2_C85	REF2_INS02	REF2_WI02	REF2_GEN01	REF2_EM01	REF2_VENT01	REF2_DHW01	REF2_SC01	REF2_PV02	65	196.3	525706	B	564380	580.996	0.424779	0.530384
REF2_C86	REF2_INS02	REF2_WI02	REF2_GEN02	REF2_EM01	REF2_VENT01	REF2_DHW01	REF2_SC01	REF2_PV02	65	195.994	539839	B	578513	595.546	0.424779	0.531114
REF2_C87	REF2_INS02	REF2_WI02	REF2_GEN03	REF2_EM01	REF2_VENT01	REF2_DHW01	REF2_SC01	REF2_PV02	58	175.5	510288	B	544797	560.836	0.486726	0.580144
REF2_C88	REF2_INS02	REF2_WI02	REF2_GEN04	REF2_EM01	REF2_VENT01	REF2_DHW01	REF2_SC01	REF2_PV02	59	178.688	620954	B	656058	675.374	0.477876	0.572516
REF2_C89	REF2_INS02	REF2_WI02	REF2_GEN01	REF2_EM02	REF2_VENT02	REF2_DHW01	REF2_SC01	REF2_PV02	32	98.4665	391176	B	410216	422.294	0.716814	0.764434
REF2_C90	REF2_INS02	REF2_WI02	REF2_GEN02	REF2_EM02	REF2_VENT02	REF2_DHW01	REF2_SC01	REF2_PV02	33	100.797	412981	B	432615	445.352	0.707965	0.758858
REF2_C91	REF2_INS02	REF2_WI02	REF2_GEN03	REF2_EM02	REF2_VENT02	REF2_DHW01	REF2_SC01	REF2_PV02	26	79.8678	415946	B	431416	444.118	0.769912	0.808929
REF2_C92	REF2_INS02	REF2_WI02	REF2_GEN04	REF2_EM02	REF2_VENT02	REF2_DHW01	REF2_SC01	REF2_PV02	27	83.3383	430861	B	446925	460.084	0.761062	0.800626
REF2_C93	REF2_INS02	REF2_WI02	REF2_GEN03	REF2_EM03	REF2_VENT02	REF2_DHW01	REF2_SC01	REF2_PV02	20	63.1901	375065	B	386964	398.357	0.823009	0.848828
REF2_C94	REF2_INS02	REF2_WI02	REF2_GEN04	REF2_EM03	REF2_VENT02	REF2_DHW01	REF2_SC01	REF2_PV02	23	69.4003	427584	B	441268	454.26	0.79646	0.833971
REF2_C95	REF2_INS02	REF2_WI02	REF2_GEN05	REF2_EM03	REF2_VENT02	REF2_DHW01	REF2_SC01	REF2_PV02	28	86.8565	390837	B	407496	419.494	0.752212	0.792209
REF2_C96	REF2_INS02	REF2_WI02	REF2_GEN06	REF2_EM03	REF2_VENT02	REF2_DHW01	REF2_SC01	REF2_PV02	29	87.5527	410815	B	428070	440.673	0.743363	0.790544
